# Supplementary material for: Genome-wide analysis of WRKY transcription factor genes in Toona sinensis: An insight into evolutionary characteristics and terpene synthesis
Source: Front Plant Sci. 2023 Jan 20;13:1063850. doi: 10.3389/fpls.2022.1063850 (PMC9895799; doi:10.3389/fpls.2022.1063850)
Supplement: Supplementary file 1 [file Table_1.xlsx]

## Sheet: Sheet1
Table S1: Primers used in RT-qPCR
Gene	Forward Primer (5'-3')	Reverse Primer (5'-3')
TsWRKY1	CAACTCCAGCAGCAGCAACAG	ATTCGCCACACTACCATCCATACT
TsWRKY2	ACTTATGAGGGAAAGCACAACCAT	GCGAAGAGGATTGAGCATAGAGTT
TsWRKY3	GACAATCGCAGGAGCCAATAATCT	GTGTGAAGGTGAAGGTGAAGTTGA
TsWRKY4	CAGCAAACCGTTCTTTCTCCGATA	AGGCATGACTTCGTCTCCTTCTT
TsWRKY5	TGCTTTCCTCCTTTAATGCTTGATG	GCTGAATTGTTGGCTGATTGTAGTT
TsWRKY6	AGTGGAGGAAATACGGGAAGAAGT	AAAGGGCTCTCATGGTTGTGAATT
TsWRKY7	TCATCTAGGTGTTGCTGCTGTGA	GCTCCTGGGATGCTGAGTGTT
TsWRKY8	TGCTACATACGAAGGAGAACACAAT	TCTTGGCATCACCGAACAATAATCT
TsWRKY9	CGGTTCACTCTTCGCCTTCCTA	AACTCTGCGGCTGTGACTGAA
TsWRKY10	CGCTTCGTGCTCCTCTACTCT	CCGCCGCTAAGTTTGGAATCAG
TsWRKY11	TCGCCTTCAATGGTGATTAATAGCA	CCCACTTGGAGACGGAGAGAAA
TsWRKY12	TGACGGCTACAGGTGGAGGA	AGGTGTTATCGGACTTGGATGTGT
TsWRKY13	CGTTGCCATTGCTCCAAGAAGA	TGGACACCCTCTTACGCTACTG
TsWRKY14	CGCAATTCGAGGGCACCATC	CTCTTGGCTCTTCCTTGGCTCT
TsWRKY15	CGTTGCCATTGCTCCAAGAAGA	CATCCTCTTACGCTGCTGCATT
TsWRKY16	AAGTCCGATAACGCCGAGAGG	ACTAGCAGCAGCACTAGCACTA
TsWRKY17	CGCAGAACAACTAAGCCCACAA	CGAAGTCGGAGGAGAACGGTAA
TsWRKY18	TCCAAGCCAATAGTCAGCATTCAG	TCTACATCATCATCTCCCACCGAT
TsWRKY19	GCAAGGAAGAGACAACAAGTGAAGA	TCATCAAACTGAAACTCATGCTGGA
TsWRKY20	TTCAATGGATGTGGGTGCTGGA	CTGTTGCTGCTGCTGCTTCTAG
TsWRKY21	GCAAGGAGCAACAGTGGCATAA	CTGCTGTGGCACACCAATCAA
TsWRKY22	CGAATTGAAGAAGATCCTCCAGTGT	TCTGTGATGTGGGAATTACCAAAGC
TsWRKY23	GCAGCGGTTATGCACTGACTAG	ACTGCGGTTGACTTCCTGATGA
TsWRKY24	ACAAGTGACGGCGAGGAAGT	GCCATCTGTAGCCATCATCCAA
TsWRKY25	AGCAACCTGACTCCTCCTCAAC	CCAGAACTCTCACCTCCAACCT
TsWRKY26	CAGAACAACTGAGCCCACAAGG	CGACAGTGAGGAAGGCGAAGT
TsWRKY27	TCACAGACGAAGATTCCCATCCAT	ACTGTCATGTGTCCAGGTGATTCA
TsWRKY28	GCACTGACTAGACCTTCACCTAAC	GCGGTTGACTTCCTGCTGATG
TsWRKY29	ATGTGGCGTTAGTGGGAAATGTG	GCTCTTCGATCATCTGATGCTTGT
TsWRKY30	TCCTCCAACAACAACAGCTACAAC	GCCACACTACCATCCATACTCAAG
TsWRKY31	CTTGATGATGGTTATCGATGGAGGA	GTTAGGCGTTGGACTTGCTTCTT
TsWRKY32	GCAGAGCAAGTCAAGTGAGGAG	TAGTCTCGTGGCAAGCAGTACC
TsWRKY33	GCACCTCAGAGCCGACCAAT	CGAGGAAGAGCATTCTGTGGATG
TsWRKY34	CTGGGTTTGGACACTGGAGAGA	GTTGGAATCAGATGTTGCTGGAGA
TsWRKY35	TCTACCACCAGCAGCCACAG	AACCAGAACTTGTTAGAGCGTCTT
TsWRKY36	CATACACAGCAGAGCACAACCA	TTTGCCTGAGGAAGTGGGAGAA
TsWRKY37	TGGTGTTCCGAAATCAGATAGCAAA	GGCTTGGAGGTTGAATACGAGTC
TsWRKY38	GCTACTATCGGTGTACGCATCAAG	GCATCTGGCTCAAGATATGCTCAA
TsWRKY39	ACCTCACTCCTCCTCAACAGTC	ATCTCCGCTTGCCTGATTTGC
TsWRKY40	TTGCCTTGGATACCAGGAACCT	CGCCACCTGTAGCCATCATCTA
TsWRKY41	GGAACTAGCAGCCACCTTGAAG	TCTCCACTTGAATCCATCATCCAG
TsWRKY42	AGCCTCAACAACAACAACAGGATT	AAGGAAATGGTTGCTGGTGAATGT
TsWRKY43	ATGCTCATCATCACCTACACCTCT	TTCTTCTAGCGGCTGTTCTTGTT
TsWRKY44	CACACACCCAAGCCCACTTATAC	GCATTCGTTAAACCGTTACAACCA
TsWRKY45	CACTCTTCGCCTTCCTCCTCTT	CAAACTCTGCGGGTGTGACTG
TsWRKY46	ATCTAGGCGTTGCTGCTGTGA	CCTGCTGGGATGCTGAGTGT
TsWRKY47	TGAAGGATGCGGAGTGAAGAAGA	AGAAGATGGAGGAGGAGGAGGAG
TsWRKY48	CACCACTGCCTCCTCGTAATCA	GACGATGAAGGCTGTTGCTTGT
TsWRKY49	AGTATGGACAGAAGGCAGTCAAGA	AGTGTTGCTGGACAGTGATGGT
TsWRKY50	CATCATCTTCATCATCCGCAAGGT	GCAAACCCTCCACTAGCAGAAAG
TsWRKY51	TGCTGCTGCTGCTTCTCAATC	GTCTGATCTCCTCCACCACCTT
TsWRKY52	CCGACGATGCCGATGAATCTCT	AGTCAGGAATCTGCTGCTGATGAT
TsWRKY53	ATGCTCATCATCACCTACACCTCT	TCTTCTTCTTGTGGCTGTTCTTGT
TsWRKY54	GGAGTGCCGATGATATTCTTGATGA	GTTGTAACCACGATGCTTGTATCCT
TsWRKY55	CCATTATCTGCGGCAACAACCA	ATGTCCTGAAGAAGCCCGTGAT
TsWRKY56	CAGAGGGTTTGGACACTGGAGA	TGGACTCAGATGTTGCTGGTGA
TsWRKY57	GCTCCTCTGATGACTGATGGTTG	CTTCGTAGGTTGTGATGAGAATGGT
TsWRKY58	TCCTCAGGCAAACCCACTTTCT	GTCCCTCCAAACCCACGAAGA
TsWRKY59	GTGAAGGCGGTGGAACAAGTG	ACGACGGATCGGAAATCTGAGT
TsWRKY60	TAACACCACCACCGCCAATACT	CCTTGCTCTTCTCTGAGGACGA
TsWRKY61	ATGGGCAGAAAGTGGTGAGAGG	GCAGATGGTCCAGCAGCAGTA
TsWRKY62	GCCATAGATTGGAATTGCCAGAAGA	GGAAGAGTCGGCTGTGGATGA
TsWRKY63	TACGGACAGAAGCAGGTGAAGG	ATTGAGGCGGTGGATGATTGTG
TsWRKY64	CCGCCTGAGATACCGAGCAA	GCCTTCTGACCATACTTCCTCCAT
TsWRKY65	TCCTCTGGTCGTTGCCATTGT	CCTCTTACGCTGCTGCACTTG
TsWRKY66	TGTGCTCAGTTCCTGTGACGAT	CAGCCTCTCCTGTCCTTAGACC
TsWRKY67	CGCCAAGCACTATGTCCTCAAC	TCCCATCTTCTCCTCTGCCAAA
TsWRKY68	CCGTCAGTTCCGCCTTCAGT	TGCTGCTGCTGATACCACTCC
TsWRKY69	AACTCACAGTCTTCTCCTCCGATA	GACCTTGTTCTTCTCTGACGATGA
TsWRKY70	CAGCAGCAGCAGCCTATGATAAG	GCCGTGACATGACATACCATTCTC
TsWRKY71	AGAAGTGAAAGCGAGCAGAAATGA	GTCTGGCAATGTAGGCTTGTATGT
TsWRKY72	ACCATGACAAGCCTGTGCCTAA	TCAATTCGCCTTCTGTGCCAAC
TsWRKY73	GCGGCTTCATTAGATATGGCGAAT	TGCTGTTGCTGTTGCTCTTGTT
TsWRKY74	GCACAACCATCCACTTCCTTCTC	AAGAGGCCATCTGTTCCACCAA
TsWRKY75	ACTCCTCTGTCACTTGCTTCCA	TCATTGCTGCTGTTTGCGGAAA
TsWRKY76	GCTGCTGCTCCTGCTTCCAT	TCCATTGCCTTCTCACCACCAA
TsWRKY77	GCTGCTGCTGCTTCTCAACAA	TGCTGCGACAAATTCTGGACAA
TsWRKY78	TTCACCGAGTTCTCAGCCTCAA	TCAGCATCTGCCATCTCAATCG
TsAACT	AATGAAGCCTTTGCTGTTG	AGGATGTCCCAAGGATACAG
TsDXR	AAAATATCCGTCCGTGAATC	CTAGGGAAGGCGACACCA
TsDXS	CAGCAATGGGTGGTGGTA	CTCTTTGTAAGAAGCTGGAGTAAA
TsFPPS	TGGGCGAGAATCTTGACA	TGGAGCACCAAAGCAATC
TsGGPPS	CGGTGTATTGGGCTGTTG	GCTAATGCCTTTGATCCTTC
TsGPPS	ATCATAACAACGGCTCCAA	GTGCTTCACGGCTAACTCTA
TsHMGR	TCGTTCAGTCTATTCTCCGTCCCT	TAGGCTGTGGCGGTGGTTG
TsHMGS	AAACAAATTGGTCGTCTCG	GCAGTTCCTCCGTAGCAT
TsIDI	TTGGCATTGAGATTTACCG	AACAGAAGGGCGAACCAG
TsTPS	CGTCTTATTTCGATTCTAGTGA	GACAGGACCTGATGTGGC
TsActin	TATGGTTGGTATGGGTCAGA	GTGTGATGCCAGATTTTCTC
