# Supplementary material for: Genome-wide analysis of WRKY transcription factor genes in Toona sinensis: An insight into evolutionary characteristics and terpene synthesis
Source: Front Plant Sci. 2023 Jan 20;13:1063850. doi: 10.3389/fpls.2022.1063850 (PMC9895799; doi:10.3389/fpls.2022.1063850)
Supplement: Supplementary file 2 [file Table_2.xlsx]

## Sheet: Sheet1
Table S2: The physiological and biochemical properties of WRKY genes in T. sinensis.
Gene name	Gene locus	Chromosome	Subcellular	WRKY domain	Group	pI	Mw	Protein	GRAVY	Instability	Aliphatic
		location	localization				(KD)	length		index	index
TsWRKY1	Maker00001138	Chr23(24458686..24460496)	Nuclear	WRKYGQK	Ⅱd	9.64	39629.9	352	-0.757	67.86	70.06
TsWRKY2	Maker00002452	Chr01(3521823..3524124)	Nuclear	WRKYGQK	Ⅰ	8.62	61873.7	565	-0.905	62.63	51.95
TsWRKY3	Maker00002665	Chr19(1998796..2002164)	Nuclear	WRKYGQK	Ⅱb	8.38	67186	621	-0.848	59.25	56.26
TsWRKY4	Maker00002678	Chr19(1271341..1272472)	Nuclear	WRKYGQK	Ⅱe	5.18	34763.8	308	-0.727	56.88	60.42
TsWRKY5	Maker00003097	Chr19(873044..874500)	Nuclear	WRKYGQK	Ⅲ	5.1	40067.1	358	-0.73	59.68	57.79
TsWRKY6	Maker00003438	Chr12(17147252..17150375)	Nuclear	WRKYGQK	Ⅱc	5.74	22382.4	194	-1.139	53.72	38.09
TsWRKY7	Maker00003483	Chr12(16996527..16998558)	Nuclear	WRKYGQK	Ⅱc	9.41	18268	154	-0.767	65.53	57.53
TsWRKY8	Maker00004563	Chr26(748864..755317)	Nuclear	WRKYGQK	Ⅱa	8.28	43618.2	392	-0.572	47.01	75.33
TsWRKY9	Maker00004634	Chr26(405261..406958)	Nuclear	WRKYGQK	Ⅱd	9.48	37556.6	344	-0.571	51.73	60.67
TsWRKY10	Maker00004830	Chr07(17976535..17977907)	Nuclear	WRKYGQK	Ⅱe	6.57	44529	398	-0.955	64.2	54.45
TsWRKY11	Maker00004886	Chr07(18300316..18302793)	Nuclear	WRKYGQK	Ⅲ	5.14	43099.2	383	-0.848	59.99	56.55
TsWRKY12	Maker00005285	Chr21(625164..626462)	Nuclear	WRKYGQK	Ⅱc	5.9	34621.4	314	-0.745	71.99	59.04
TsWRKY13	Maker00005626	Chr10(3406802..3408340)	Nuclear	WRKYGQK	Ⅱd	9.5	39218.4	360	-0.593	49.72	60.44
TsWRKY14	Maker00005802	Chr01(3471719..3474107)	Nuclear	WRKYGQK	Ⅰ	8.13	63292.4	573	-0.927	63.85	50.89
TsWRKY15	Maker00006091	Chr09(14971491..14972985)	Nuclear	WRKYGQK	Ⅱd	9.5	39362.6	360	-0.606	51.78	62.58
TsWRKY16	Maker00006536	Chr22(19433943..19435279)	Nuclear	WRKYGQK	Ⅱc	6.09	36388.3	328	-0.821	65.44	54.76
TsWRKY17	Maker00007186	Chr06(3454925..3456430)	Nuclear	WRKYGQK	Ⅱc	5.1	33739.1	302	-0.871	64.1	59.44
TsWRKY18	Maker00008388	Chr02(15097384..15099745)	Nuclear	WRKYGQK	Ⅰ	6.74	64456.1	586	-0.966	60.49	49.76
TsWRKY19	Maker00008899	Chr16(3783255..3784437)	Extracellular	WRKYGQK	Ⅲ	5.5	33205.8	289	-0.871	58.84	54.26
TsWRKY20	Maker00009343	Chr16(3780204..3782108)	Extracellular	WRKYGQK	Ⅲ	5.31	39827.3	360	-0.661	63.47	62.33
TsWRKY21	Maker00009535	Chr16(1582061..1583664)	Nuclear	WRKYGQK	Ⅱd	9.72	39409.1	349	-0.682	59.36	67.56
TsWRKY22	Maker00009779	Chr06(286334..287697)	Extracellular	WRKYGQK	Ⅲ	5.54	36293.1	323	-0.643	55.14	68.17
TsWRKY23	Maker00009880	Chr06(735478..738102)	Nuclear	WRKYGQK	Ⅰ	5.92	59877	541	-0.95	69.55	42.35
TsWRKY24	Maker00010757	Chr14(1247262..1250485)	Nuclear	WRKYGQK	Ⅰ	6.71	52580.9	481	-0.9	53.59	52.49
TsWRKY25	Maker00011043	Chr14(1852376..1854912)	Nuclear	WRKYGQK	Ⅱb	7.59	62200.3	563	-0.674	51.14	63.29
TsWRKY26	Maker00011957	Chr05(16874643..16876120)	Nuclear	WRKYGQK	Ⅱc	4.94	33892.2	301	-0.945	64.69	56.05
TsWRKY27	Maker00012039	Chr05(18948617..18949969)	Extracellular	WRKYGQK	Ⅲ	5.76	36508.1	324	-0.753	55.72	66.17
TsWRKY28	Maker00012047	Chr05(18516048..18518518)	Nuclear	WRKYGQK	Ⅱc	5.92	55649.4	503	-0.913	69.98	41.51
TsWRKY29	Maker00012179	Chr05(15814440..15816849)	Nuclear	WRKYGQK	Ⅱc	8.78	46215.5	419	-0.877	48	60.05
TsWRKY30	Maker00012660	Chr24(8162129..8163916)	Nuclear	WRKYGQK	Ⅱd	9.69	39009.2	347	-0.752	57.77	67.69
TsWRKY31	Maker00012746	Chr24(27005177..27006453)	Nuclear	WRKYGQK	Ⅱc	9.44	20767.4	178	-0.982	45.26	54.72
TsWRKY32	Maker00013022	Chr24(30098198..30100016)	Extracellular	WRKYGQK	Ⅱc	5.37	35894.1	329	-0.957	49.73	56.53
TsWRKY33	Maker00014487	Chr18(251301..251863)	Nuclear	WKKYGQK	wkky	7.63	15113.6	130	-1.174	64.86	38.23
TsWRKY34	Maker00014628	Chr23(29016622..29018785)	Nuclear	WRKYGQK	Ⅲ	5.2	39945.5	352	-0.689	45.06	63.95
TsWRKY35	Maker00014656	Chr23(28008536..28011339)	Nuclear	WRKYGQK	Ⅱb	8.58	52222.9	483	-0.5	53.05	65.09
TsWRKY36	Maker00014781	Chr23(29285463..29286762)	Nuclear	WRKYGQK	Ⅱe	6.01	37849.4	347	-0.776	56.2	48.7
TsWRKY37	Maker00016287	Chr06(4792447..4794748)	Nuclear	WRKYGQK	Ⅱc	9.07	44730.9	406	-0.89	51.42	59.33
TsWRKY38	Maker00016839	Chr13(16563291..16564840)	Nuclear	WRKYGQK	Ⅱc	9.3	21644.9	191	-1.041	32.88	47.43
TsWRKY39	Maker00017168	Chr20(19728150..19758462)	Extracellular	WRKYGQK	Ⅰ	6.62	125784	1161	-0.791	53.15	58.54
TsWRKY40	Maker00017668	Chr08(19413261..19416608)	Nuclear	WRKYGQK	Ⅰ	7.26	59267.2	537	-0.729	56.06	64.82
TsWRKY41	Maker00017783	Chr26(15449651..15451772)	Nuclear	WRKYGQK	Ⅱc	5.86	18616.5	161	-1.136	50.4	45.28
TsWRKY42	Maker00018684	Chr08(1404416..1406893)	Extracellular	WRKYGQK	Ⅲ	5.28	42692.7	382	-0.865	56.62	56.94
TsWRKY43	Maker00018816	Chr23(27462987..27464110)	Extracellular	WRKYGQK	Ⅱe	5.2	29218.6	256	-0.95	59.17	62.42
TsWRKY44	Maker00018862	Chr23(27561006..27562286)	Nuclear	WRKYGQK	Ⅱc	7.15	34064.3	304	-0.674	58.04	60.23
TsWRKY45	Maker00019633	Chr25(22043427..22045216)	Nuclear	WRKYGQK	Ⅱd	9.57	37447.4	347	-0.518	45.5	62.16
TsWRKY46	Maker00020060	Chr11(2527550..2530053)	Nuclear	WRKYGQK	Ⅱc	9.1	27679.3	244	-0.671	61.32	65.94
TsWRKY47	Maker00020061	Chr11(2359100..2362227)	Nuclear	WRKYGQK	Ⅱc	8.32	13493	116	-1.191	56.08	41.03
TsWRKY48	Maker00020150	Chr11(14800797..14802125)	Nuclear	WRKYGQK	Ⅱd	9.54	38122.9	347	-0.661	58.84	67.38
TsWRKY49	Maker00021048	Chr23(6842784..6844651)	Nuclear	WRKYGQK	Ⅱc	8.36	36198.1	323	-0.984	68.67	43.19
TsWRKY50	Maker00021166	Chr23(4217433..4218855)	Nuclear	WRKYGQK	Ⅱc	9.35	21343.9	187	-0.913	44.05	51.07
TsWRKY51	Maker00021613	Chr08(20810777..20813296)	Nuclear	WRKYGQK	Ⅱb	5.75	61537	566	-0.708	57.54	59.52
TsWRKY52	Maker00022415	Chr03(14403939..14405152)	Nuclear	WRKYGQK	Ⅱc	8.49	35813.6	320	-0.972	58.48	43.31
TsWRKY53	Maker00022795	Chr24(4395865..4397017)	Extracellular	WRKYGQK	Ⅱe	5.24	30441.8	265	-1.097	64.53	54.75
TsWRKY54	Maker00022843	Chr24(2371120..2372582)	Nuclear	WRKYGQK	Ⅱc	9.17	21928	192	-0.733	45.03	69.06
TsWRKY55	Maker00022873	Chr24(4237596..4238844)	Nuclear	WRKYGQK	Ⅱc	7.12	33750.2	302	-0.554	57.1	66.42
TsWRKY56	Maker00023004	Chr24(2617329..2619664)	Nuclear	WRKYGQK	Ⅲ	5.67	39563.1	349	-0.721	43.28	61.46
TsWRKY57	Maker00023115	Chr24(3858428..3861345)	Nuclear	WRKYGQK	Ⅱb	9.01	59279.1	535	-0.575	47.2	63.29
TsWRKY58	Maker00023141	Chr24(2352453..2353737)	Nuclear	WRKYGQK	Ⅱe	6.5	37418.9	343	-0.791	53.46	47.84
TsWRKY59	Maker00023239	Chr16(18983651..18989405)	Extracellular	WRKYGQK	Ⅱc	8.12	67381.8	608	-0.583	33.22	70.03
TsWRKY60	Maker00023932	Chr24(410188..412714)	Nuclear	WRKYGQK	Ⅱc	8.2	23733.1	206	-0.992	43.97	49.13
TsWRKY61	Maker00024388	Chr18(21074141..21078589)	Nuclear	WRKYGQK	Ⅰ	6.24	62119.6	572	-0.738	49.51	58.11
TsWRKY62	Maker00025421	Chr17(23682770..23683367)	Nuclear	WKKYGQK	wkky	8.78	13732.1	119	-1.232	52.92	47.56
TsWRKY63	Maker00025781	Chr13(19680744..19684129)	Nuclear	WRKYGQK	Ⅰ	8.98	58381.4	537	-0.879	58.75	54.47
TsWRKY64	Maker00025807	Chr13(19786152..19788774)	Nuclear	WRKYGQK	Ⅱc	6.34	32881.5	299	-0.832	59.6	53.78
TsWRKY65	Maker00026311	Chr12(3280157..3281467)	Nuclear	WRKYGQK	Ⅱd	9.6	37561.2	342	-0.63	50.87	65.82
TsWRKY66	Maker00027055	Chr15(17418989..17420163)	Nuclear	WRKYGQK	Ⅲ	6.25	33410.3	294	-0.774	52.7	55.68
TsWRKY67	Maker00027091	Chr15(19859314..19861041)	Nuclear	WRKYGQK	Ⅱd	9.73	39131.6	349	-0.67	59.77	67.56
TsWRKY68	Maker00028075	Chr15(17423134..17425020)	Extracellular	WRKYGQK	Ⅲ	8.18	44118.2	394	-0.852	64.81	55.25
TsWRKY69	Maker00029286	Chr23(31918343..31920845)	Nuclear	WRKYGQK	Ⅱc	8.5	23343.8	201	-0.988	55.96	51.84
TsWRKY70	Maker00029528	Chr08(1838137..1839518)	Nuclear	WRKYGQK	Ⅱe	5.89	44793.2	402	-0.947	66.36	52.71
TsWRKY71	Maker00031103	Chr04(7977726..7980102)	Nuclear	WRKYGQK	Ⅱe	5.32	50608.9	466	-0.615	55.69	58.86
TsWRKY72	Maker00031364	Chr25(1276401..1281133)	Nuclear	WRKYGQK	Ⅰ	5.76	53206	484	-0.795	52.66	64.63
TsWRKY73	Maker00031574	Chr14(4629642..4631293)	Nuclear	WRKYGQK	Ⅱc	9.27	22057.4	194	-1.106	39.59	46.75
TsWRKY74	Maker00032874	Chr01(6535696..6537213)	Nuclear	WRKYGQK	Ⅱa	9.06	34673.9	313	-0.875	48.01	58.59
TsWRKY75	Maker00033409	Chr24(23872087..23873951)	Nuclear	WRKYGQK	Ⅱc	8.67	36300.3	321	-0.985	64.73	48.6
TsWRKY76	Maker00033827	Chr26(22421660..22426544)	Nuclear	WRKYGQK	Ⅰ	9.37	51775.3	468	-0.854	60.33	62.41
TsWRKY77	Maker00034158	Chr07(1264226..1266879)	Nuclear	WRKYGQK	Ⅱb	6.65	61834.4	570	-0.706	54.68	59.6
TsWRKY78	Maker00034493	Chr03(8186892..8189182)	Nuclear	WRKYGQK	Ⅱe	5.15	47815.8	440	-0.621	56.14	57.68
