# Supplementary material for: Genome-wide analysis of WRKY transcription factor genes in Toona sinensis: An insight into evolutionary characteristics and terpene synthesis
Source: Front Plant Sci. 2023 Jan 20;13:1063850. doi: 10.3389/fpls.2022.1063850 (PMC9895799; doi:10.3389/fpls.2022.1063850)
Supplement: Supplementary file 3 [file Table_3.xlsx]

## Sheet: Sheet1
Table S3: Correlation analysis of TsWRKYs and terpenoid synthesis gene
		TsAACT	TsDXR	TsDXS	TsFPPS	TsGGPPS	TsGPPS	TsHMGR	TsTPS	TsHMGS	TsIDI	TsWRKY1	TsWRKY2	TsWRKY3	TsWRKY4	TsWRKY5	TsWRKY6	TsWRKY7	TsWRKY8	TsWRKY9	TsWRKY10	TsWRKY11	TsWRKY12	TsWRKY13	TsWRKY14	TsWRKY15	TsWRKY16	TsWRKY17	TsWRKY18	TsWRKY19	TsWRKY20	TsWRKY21	TsWRKY22	TsWRKY23	TsWRKY24	TsWRKY25	TsWRKY26	TsWRKY27	TsWRKY28	TsWRKY29	TsWRKY30	TsWRKY31	TsWRKY32	TsWRKY33	TsWRKY34	TsWRKY35	TsWRKY36	TsWRKY37	TsWRKY38
TsAACT	Pearson correlation coefficient	1	0.613589	0.65232	-0.83066	0.516402	0.109468	0.818859	0.910607	-0.531775	0.751947	0.412432	0.471426	0.689869	-0.508503	0.929417	0.899911	0.0574028	0.0594228	0.768412	0.0695142	0.910425	-0.890456	0.0397122	0.415781	0.0169423	0.0572219	-0.212706	0.764525	0.675405	0.317048	-0.0485694	0.824968	-0.408184	0.8589	-0.483183	-0.269977	0.959209	-0.538372	0.722372	0.774997	0.313298	0.643075	0.707454	-0.0942742	0.806773	-0.858412	0.415961	0.699821
	Sig.（2-tailed）		0.386411	0.34768	0.16934	0.483598	0.890532	0.181141	0.0893934	0.468225	0.248053	0.587568	0.528574	0.310131	0.491497	0.0705835	0.100089	0.942597	0.940577	0.231588	0.930486	0.0895747	0.109544	0.960288	0.584219	0.983058	0.942778	0.787294	0.235475	0.324595	0.682952	0.951431	0.175032	0.591816	0.1411	0.516817	0.730023	0.0407906	0.461628	0.277628	0.225003	0.686702	0.356925	0.292546	0.905726	0.193227	0.141588	0.584039	0.300179
TsDXR	Pearson correlation coefficient	0.613589	1	0.931262	-0.169136	0.0691223	0.491864	0.0557955	0.437462	-0.99388	0.245511	-0.380823	0.182143	0.0272481	-0.521229	0.413922	0.573315	-0.622488	0.68991	0.0540559	-0.453207	0.821835	-0.341028	-0.35373	0.0509976	-0.371992	-0.732778	-0.850217	0.578436	0.175727	-0.507667	-0.700656	0.388335	-0.53466	0.324399	-0.954299	-0.862457	0.454367	-0.661627	-0.00606806	0.0450458	0.0686523	0.0756034	0.0599042	-0.312856	0.275289	-0.520857	-0.461958	0.0237992
	Sig.（2-tailed）	0.386411		0.0687383	0.830864	0.930878	0.508136	0.944205	0.562538	0.00612044	0.754489	0.619177	0.817857	0.972752	0.478771	0.586078	0.426685	0.377512	0.31009	0.945944	0.546793	0.178165	0.658972	0.64627	0.949002	0.628008	0.267222	0.149783	0.421564	0.824273	0.492333	0.299344	0.611665	0.46534	0.675601	0.0457006	0.137543	0.545633	0.338373	0.993932	0.954954	0.931348	0.924397	0.940096	0.687144	0.724711	0.479143	0.538042	0.976201
TsDXS	Pearson correlation coefficient	0.65232	0.931262	1	-0.374956	0.404477	0.725368	0.187881	0.624874	-0.932672	0.5164	-0.421383	0.520979	-0.0698009	-0.223426	0.581999	0.757217	-0.715126	0.400077	0.27185	-0.64797	0.732391	-0.275408	0.0105451	0.40226	-0.00874909	-0.695618	-0.874813	0.811946	0.472486	-0.506459	-0.786648	0.628369	-0.214968	0.542697	-0.78127	-0.90423	0.432438	-0.377792	0.225958	0.250686	0.426625	0.37531	0.326158	0.0505906	0.521381	-0.734309	-0.323675	0.284638
	Sig.（2-tailed）	0.34768	0.0687383		0.625044	0.595523	0.274632	0.812119	0.375126	0.067328	0.4836	0.578617	0.479021	0.930199	0.776574	0.418001	0.242783	0.284874	0.599923	0.72815	0.35203	0.267609	0.724592	0.989455	0.59774	0.991251	0.304382	0.125187	0.188054	0.527514	0.493541	0.213352	0.371631	0.785032	0.457303	0.21873	0.0957695	0.567562	0.622208	0.774042	0.749314	0.573375	0.62469	0.673842	0.949409	0.478619	0.265691	0.676325	0.715362
TsFPPS	Pearson correlation coefficient	-0.83066	-0.169136	-0.374956	1	-0.84485	-0.153325	-0.958495	-0.957751	0.094462	-0.953755	-0.537158	-0.756959	-0.605535	0.0196209	-0.967088	-0.889244	-0.213101	0.504123	-0.993286	-0.0556191	-0.526228	0.720319	-0.548326	-0.763909	-0.530963	-0.387396	-0.0923925	-0.797034	-0.928267	-0.530818	-0.141117	-0.941596	-0.111593	-0.980195	-0.0527511	-0.0206666	-0.790519	0.00890195	-0.983819	-0.991436	-0.657582	-0.937497	-0.976673	-0.392585	-0.973715	0.896862	-0.753121	-0.977643
	Sig.（2-tailed）	0.16934	0.830864	0.625044		0.15515	0.846675	0.0415055	0.0422492	0.905538	0.046245	0.462842	0.243041	0.394465	0.980379	0.0329117	0.110756	0.786899	0.495877	0.00671407	0.944381	0.473772	0.279681	0.451674	0.236091	0.469037	0.612604	0.907608	0.202966	0.0717332	0.469182	0.858883	0.0584043	0.888407	0.0198045	0.947249	0.979333	0.209481	0.991098	0.016181	0.00856383	0.342418	0.0625032	0.023327	0.607415	0.0262846	0.103138	0.246879	0.0223567
TsGGPPS	Pearson correlation coefficient	0.516402	0.0691223	0.404477	-0.84485	1	0.55384	0.678052	0.824139	-0.0486447	0.952052	0.121695	0.980349	0.0976572	0.473343	0.790209	0.803127	-0.147575	-0.673761	0.850041	-0.384709	0.170365	-0.243863	0.869539	0.990589	0.857692	0.154667	-0.104487	0.852988	0.979586	0.180088	-0.177022	0.907192	0.570616	0.877206	0.22641	-0.16951	0.36865	0.435953	0.864652	0.825936	0.957233	0.977217	0.931815	0.802996	0.919243	-0.854299	0.535703	0.918068
	Sig.（2-tailed）	0.483598	0.930878	0.595523	0.15515		0.44616	0.321948	0.175861	0.951355	0.0479481	0.878305	0.019651	0.902343	0.526657	0.209791	0.196873	0.852425	0.326239	0.149959	0.615291	0.829635	0.756137	0.130461	0.00941141	0.142308	0.845333	0.895513	0.147012	0.0204142	0.819912	0.822978	0.0928076	0.429384	0.122794	0.77359	0.83049	0.63135	0.564047	0.135348	0.174064	0.0427674	0.0227827	0.0681846	0.197004	0.0807575	0.145701	0.464297	0.0819322
TsGPPS	Pearson correlation coefficient	0.109468	0.491864	0.725368	-0.153325	0.55384	1	-0.133051	0.337793	-0.554146	0.436699	-0.746603	0.70706	-0.630612	0.486672	0.255547	0.476739	-0.901773	-0.015049	0.101262	-0.978075	0.0741628	0.354557	0.479908	0.635351	0.472611	-0.705593	-0.807876	0.684404	0.473619	-0.719122	-0.901288	0.465696	0.463023	0.32651	-0.275877	-0.826188	-0.175242	0.32633	0.101496	0.0587991	0.733086	0.396957	0.260889	0.603163	0.37434	-0.518722	-0.405265	0.215267
	Sig.（2-tailed）	0.890532	0.508136	0.274632	0.846675	0.44616		0.866949	0.662207	0.445854	0.563301	0.253397	0.29294	0.369388	0.513328	0.744453	0.523261	0.0982265	0.984951	0.898738	0.0219255	0.925837	0.645443	0.520092	0.364649	0.527389	0.294407	0.192124	0.315596	0.526381	0.280878	0.0987119	0.534304	0.536977	0.67349	0.724123	0.173812	0.824758	0.67367	0.898504	0.941201	0.266914	0.603043	0.739111	0.396837	0.62566	0.481278	0.594735	0.784733
TsHMGR	Pearson correlation coefficient	0.818859	0.0557955	0.187881	-0.958495	0.678052	-0.133051	1	0.869961	0.0379663	0.828896	0.749797	0.547769	0.797691	-0.186601	0.903445	0.764215	0.464465	-0.473892	0.963429	0.336518	0.533065	-0.839829	0.388917	0.571744	0.373125	0.574897	0.307028	0.609129	0.789663	0.730486	0.38956	0.813133	-0.0488203	0.891695	0.101837	0.2405	0.85955	-0.132242	0.951711	0.974168	0.436445	0.818552	0.898499	0.197339	0.868886	-0.757146	0.858768	0.912028
	Sig.（2-tailed）	0.181141	0.944205	0.812119	0.0415055	0.321948	0.866949		0.130039	0.962034	0.171104	0.250203	0.452231	0.202309	0.813399	0.0965554	0.235785	0.535535	0.526108	0.0365706	0.663482	0.466935	0.160171	0.611083	0.428256	0.626875	0.425103	0.692972	0.390871	0.210337	0.269514	0.61044	0.186867	0.95118	0.108305	0.898163	0.7595	0.14045	0.867758	0.0482888	0.0258321	0.563555	0.181448	0.101501	0.802661	0.131114	0.242854	0.141232	0.0879719
TsTPS	Pearson correlation coefficient	0.910607	0.437462	0.624874	-0.957751	0.824139	0.337793	0.869961	1	-0.373304	0.956869	0.333627	0.784457	0.504944	-0.108014	0.996225	0.982348	-0.0309664	-0.287175	0.91929	-0.137649	0.683851	-0.707516	0.446191	0.752863	0.425427	0.1148	-0.18882	0.916458	0.919532	0.298823	-0.115252	0.983292	0.00547006	0.991585	-0.208726	-0.258113	0.812888	-0.145401	0.895951	0.912084	0.668706	0.897248	0.918177	0.325065	0.977375	-0.979604	0.535581	0.906605
	Sig.（2-tailed）	0.0893934	0.562538	0.375126	0.0422492	0.175861	0.662207	0.130039		0.626696	0.0431308	0.666373	0.215543	0.495056	0.891986	0.00377515	0.0176518	0.969034	0.712825	0.0807097	0.862351	0.316149	0.292484	0.553809	0.247137	0.574573	0.8852	0.81118	0.0835424	0.0804676	0.701177	0.884748	0.0167077	0.99453	0.00841512	0.791274	0.741887	0.187112	0.854599	0.104049	0.0879164	0.331294	0.102752	0.0818231	0.674935	0.0226253	0.0203956	0.464419	0.0933953
TsHMGS	Pearson correlation coefficient	-0.531775	-0.99388	-0.932672	0.094462	-0.0486447	-0.554146	0.0379663	-0.373304	1	-0.198304	0.480612	-0.178965	0.082931	0.454023	-0.342182	-0.522643	0.700819	-0.703721	0.0205407	0.532167	-0.753878	0.235246	0.340469	-0.0455409	0.357282	0.802884	0.901058	-0.554656	-0.136758	0.599501	0.770005	-0.339385	0.479993	-0.261657	0.947998	0.908624	-0.355264	0.604967	0.0775597	0.033035	-0.0804649	-0.0325163	-0.00142384	0.276742	-0.219447	0.475501	0.544469	0.0376573
	Sig.（2-tailed）	0.468225	0.00612044	0.067328	0.905538	0.951355	0.445854	0.962034	0.626696		0.801696	0.519388	0.821035	0.917069	0.545977	0.657818	0.477357	0.299181	0.296279	0.979459	0.467833	0.246122	0.764754	0.659531	0.954459	0.642718	0.197116	0.0989416	0.445344	0.863242	0.400499	0.229995	0.660615	0.520007	0.738343	0.0520021	0.0913761	0.644736	0.395033	0.92244	0.966965	0.919535	0.967484	0.998576	0.723258	0.780553	0.524499	0.455531	0.962343
TsIDI	Pearson correlation coefficient	0.751947	0.245511	0.5164	-0.953755	0.952052	0.436699	0.828896	0.956869	-0.198304	1	0.271265	0.914299	0.342725	0.181524	0.939809	0.930457	-0.0592683	-0.516431	0.938678	-0.241016	0.446508	-0.51666	0.686852	0.906368	0.669866	0.173394	-0.122009	0.91467	0.994004	0.283802	-0.119305	0.988131	0.294721	0.981872	0.0259543	-0.192839	0.632222	0.148278	0.934458	0.923537	0.840243	0.984262	0.976063	0.582296	0.995394	-0.955181	0.58815	0.964422
	Sig.（2-tailed）	0.248053	0.754489	0.4836	0.046245	0.0479481	0.563301	0.171104	0.0431308	0.801696		0.728735	0.0857008	0.657275	0.818476	0.0601908	0.0695433	0.940732	0.483569	0.0613224	0.758984	0.553492	0.48334	0.313148	0.0936317	0.330134	0.826606	0.877991	0.0853305	0.0059957	0.716198	0.880695	0.0118693	0.705279	0.0181277	0.974046	0.807161	0.367778	0.851722	0.0655421	0.0764633	0.159757	0.015738	0.0239365	0.417704	0.00460649	0.0448193	0.41185	0.0355781
TsWRKY1	Pearson correlation coefficient	0.412432	-0.380823	-0.421383	-0.537158	0.121695	-0.746603	0.749797	0.333627	0.480612	0.271265	1	-0.0719426	0.911978	-0.349849	0.408173	0.162218	0.929355	-0.399406	0.585981	0.866595	0.213401	-0.736841	0.0230825	0.00349118	0.0190227	0.901548	0.795615	-0.066954	0.231549	0.986604	0.888173	0.225306	-0.240713	0.369347	0.353531	0.762953	0.629325	-0.19998	0.585496	0.619633	-0.148525	0.309337	0.44637	-0.185176	0.331667	-0.139104	0.881255	0.487213
	Sig.（2-tailed）	0.587568	0.619177	0.578617	0.462842	0.878305	0.253397	0.250203	0.666373	0.519388	0.728735		0.928057	0.0880222	0.650151	0.591827	0.837782	0.070645	0.600594	0.414019	0.133405	0.786599	0.263159	0.976917	0.996509	0.980977	0.098452	0.204385	0.933046	0.768451	0.0133959	0.111827	0.774694	0.759287	0.630653	0.646469	0.237047	0.370675	0.80002	0.414504	0.380367	0.851475	0.690663	0.55363	0.814824	0.668333	0.860896	0.118745	0.512787
TsWRKY2	Pearson correlation coefficient	0.471426	0.182143	0.520979	-0.756959	0.980349	0.70706	0.547769	0.784457	-0.178965	0.914299	-0.0719426	1	-0.0616364	0.510152	0.736377	0.799892	-0.339549	-0.570712	0.748246	-0.557494	0.170501	-0.129641	0.847912	0.990906	0.835953	-0.0379378	-0.283506	0.890228	0.94556	-0.0171289	-0.365317	0.884177	0.58747	0.825949	0.119875	-0.343256	0.27839	0.439977	0.760147	0.71784	0.985151	0.924893	0.854729	0.819981	0.872286	-0.852636	0.358615	0.832151
	Sig.（2-tailed）	0.528574	0.817857	0.479021	0.243041	0.019651	0.29294	0.452231	0.215543	0.821035	0.0857008	0.928057		0.938364	0.489848	0.263623	0.200108	0.660451	0.429288	0.251754	0.442506	0.829499	0.870359	0.152088	0.00909391	0.164047	0.962062	0.716494	0.109772	0.0544402	0.982871	0.634683	0.115823	0.41253	0.174051	0.880125	0.656744	0.72161	0.560023	0.239853	0.28216	0.014849	0.075107	0.145271	0.180019	0.127714	0.147364	0.641385	0.167849
TsWRKY3	Pearson correlation coefficient	0.689869	0.0272481	-0.0698009	-0.605535	0.0976572	-0.630612	0.797691	0.504944	0.082931	0.342725	0.911978	-0.0616364	1	-0.645594	0.57793	0.38018	0.744687	-0.0826518	0.606982	0.767561	0.588773	-0.93968	-0.190261	-0.0386919	-0.202069	0.645151	0.49425	0.129334	0.266419	0.836827	0.66679	0.359417	-0.539027	0.489851	-0.0560543	0.457455	0.8649	-0.542495	0.578615	0.641231	-0.194333	0.306627	0.451999	-0.394653	0.424049	-0.32816	0.718965	0.481295
	Sig.（2-tailed）	0.310131	0.972752	0.930199	0.394465	0.902343	0.369388	0.202309	0.495056	0.917069	0.657275	0.0880222	0.938364		0.354406	0.42207	0.61982	0.255313	0.917348	0.393018	0.232439	0.411227	0.0603196	0.809739	0.961308	0.797931	0.354849	0.50575	0.870666	0.733581	0.163173	0.33321	0.640583	0.460973	0.510149	0.943946	0.542545	0.1351	0.457505	0.421385	0.358769	0.805667	0.693373	0.548001	0.605347	0.575951	0.67184	0.281035	0.518705
TsWRKY4	Pearson correlation coefficient	-0.508503	-0.521229	-0.223426	0.0196209	0.473343	0.486672	-0.186601	-0.108014	0.454023	0.181524	-0.349849	0.510152	-0.645594	1	-0.165014	-0.108107	-0.259411	-0.706843	0.0448104	-0.504011	-0.75198	0.68985	0.825193	0.571442	0.836367	0.0435045	0.0611382	0.0903277	0.287734	-0.195646	-0.180492	0.0666505	0.990266	-0.00563935	0.687041	0.0554843	-0.627816	0.983694	0.105364	0.0122282	0.649551	0.313044	0.195413	0.905032	0.0905185	0.0143247	0.0660897	0.186918
	Sig.（2-tailed）	0.491497	0.478771	0.776574	0.980379	0.526657	0.513328	0.813399	0.891986	0.545977	0.818476	0.650151	0.489848	0.354406		0.834986	0.891893	0.740589	0.293157	0.95519	0.495989	0.24802	0.31015	0.174807	0.428558	0.163633	0.956495	0.938862	0.909672	0.712266	0.804354	0.819508	0.933349	0.00973437	0.994361	0.312959	0.944516	0.372184	0.0163061	0.894636	0.987772	0.350449	0.686956	0.804587	0.0949684	0.909482	0.985675	0.93391	0.813082
TsWRKY5	Pearson correlation coefficient	0.929417	0.413922	0.581999	-0.967088	0.790209	0.255547	0.903445	0.996225	-0.342182	0.939809	0.408173	0.736377	0.57793	-0.165014	1	0.966632	0.0468941	-0.282481	0.931167	-0.0524254	0.703871	-0.762807	0.404832	0.709155	0.384045	0.175406	-0.126877	0.879191	0.897057	0.368117	-0.0404642	0.966047	-0.0468462	0.98711	-0.200262	-0.196146	0.854807	-0.189704	0.906423	0.927784	0.613862	0.880275	0.914643	0.269585	0.967246	-0.959014	0.580498	0.906717
	Sig.（2-tailed）	0.0705835	0.586078	0.418001	0.0329117	0.209791	0.744453	0.0965554	0.00377515	0.657818	0.0601908	0.591827	0.263623	0.42207	0.834986		0.0333685	0.953106	0.717519	0.0688328	0.947575	0.296129	0.237193	0.595168	0.290845	0.615955	0.824594	0.873123	0.120809	0.102943	0.631883	0.959536	0.033953	0.953154	0.01289	0.799738	0.803854	0.145193	0.810296	0.0935773	0.0722164	0.386138	0.119725	0.0853566	0.730415	0.0327541	0.040986	0.419502	0.0932829
TsWRKY6	Pearson correlation coefficient	0.899911	0.573315	0.757217	-0.889244	0.803127	0.476739	0.764215	0.982348	-0.522643	0.930457	0.162218	0.799892	0.38018	-0.108107	0.966632	1	-0.210194	-0.167349	0.834327	-0.29163	0.721597	-0.631828	0.404638	0.746764	0.383022	-0.0728557	-0.369095	0.965723	0.892481	0.118041	-0.295051	0.975664	-0.0118088	0.958979	-0.339924	-0.434251	0.760325	-0.177618	0.805865	0.821953	0.685437	0.851066	0.852188	0.316396	0.945438	-0.995539	0.369646	0.832077
	Sig.（2-tailed）	0.100089	0.426685	0.242783	0.110756	0.196873	0.523261	0.235785	0.0176518	0.477357	0.0695433	0.837782	0.200108	0.61982	0.891893	0.0333685		0.789806	0.832651	0.165673	0.70837	0.278403	0.368172	0.595362	0.253236	0.616978	0.927144	0.630905	0.0342774	0.107519	0.881959	0.704949	0.024336	0.988191	0.0410206	0.660076	0.565749	0.239675	0.822382	0.194135	0.178047	0.314563	0.148934	0.147812	0.683604	0.0545619	0.00446064	0.630354	0.167923
TsWRKY7	Pearson correlation coefficient	0.0574028	-0.622488	-0.715126	-0.213101	-0.147575	-0.901773	0.464465	-0.0309664	0.700819	-0.0592683	0.929355	-0.339549	0.744687	-0.259411	0.0468941	-0.210194	1	-0.378634	0.285942	0.953664	-0.090553	-0.47326	-0.0815699	-0.240719	-0.0771123	0.937617	0.940794	-0.417933	-0.0796514	0.940337	0.99393	-0.128343	-0.185381	0.0190883	0.517971	0.931548	0.320953	-0.0836851	0.299155	0.322667	-0.367176	0.0153223	0.146721	-0.254709	-0.00876899	0.226841	0.755579	0.194824
	Sig.（2-tailed）	0.942597	0.377512	0.284874	0.786899	0.852425	0.0982265	0.535535	0.969034	0.299181	0.940732	0.070645	0.660451	0.255313	0.740589	0.953106	0.789806		0.621366	0.714058	0.046336	0.909447	0.52674	0.91843	0.759281	0.922888	0.0623832	0.0592063	0.582067	0.920349	0.0596629	0.00607035	0.871657	0.814619	0.980912	0.482029	0.0684515	0.679047	0.916315	0.700845	0.677333	0.632824	0.984678	0.853279	0.745291	0.991231	0.773159	0.244421	0.805176
TsWRKY8	Pearson correlation coefficient	0.0594228	0.68991	0.400077	0.504123	-0.673761	-0.015049	-0.473892	-0.287175	-0.703721	-0.516431	-0.399406	-0.570712	-0.0826518	-0.706843	-0.282481	-0.167349	-0.378634	1	-0.593154	-0.0828266	0.466707	-0.0461795	-0.883482	-0.675983	-0.888075	-0.675263	-0.57031	-0.191432	-0.585525	-0.533075	-0.412758	-0.378803	-0.79045	-0.408735	-0.868444	-0.531252	0.0424753	-0.78718	-0.647316	-0.583537	-0.633795	-0.659275	-0.642834	-0.798566	-0.473324	0.241457	-0.75209	-0.660601
	Sig.（2-tailed）	0.940577	0.31009	0.599923	0.495877	0.326239	0.984951	0.526108	0.712825	0.296279	0.483569	0.600594	0.429288	0.917348	0.293157	0.717519	0.832651	0.621366		0.406846	0.917173	0.533293	0.95382	0.116518	0.324017	0.111925	0.324737	0.42969	0.808568	0.414475	0.466925	0.587242	0.621197	0.20955	0.591265	0.131556	0.468748	0.957525	0.21282	0.352684	0.416463	0.366205	0.340725	0.357166	0.201434	0.526676	0.758543	0.24791	0.339399
TsWRKY9	Pearson correlation coefficient	0.768412	0.0540559	0.27185	-0.993286	0.850041	0.101262	0.963429	0.91929	0.0205407	0.938678	0.585981	0.748246	0.606982	0.0448104	0.931167	0.834327	0.285942	-0.593154	1	0.105834	0.435012	-0.68703	0.599948	0.770626	0.584512	0.476599	0.19138	0.741325	0.921388	0.594864	0.222389	0.90942	0.179193	0.955491	0.166239	0.120114	0.745433	0.0716878	0.997604	0.999	0.661298	0.942342	0.983243	0.437921	0.955032	-0.848519	0.816049	0.988324
	Sig.（2-tailed）	0.231588	0.945944	0.72815	0.00671407	0.149959	0.898738	0.0365706	0.0807097	0.979459	0.0613224	0.414019	0.251754	0.393018	0.95519	0.0688328	0.165673	0.714058	0.406846		0.894166	0.564988	0.31297	0.400052	0.229374	0.415488	0.523401	0.80862	0.258675	0.0786124	0.405136	0.777611	0.0905804	0.820807	0.0445095	0.833761	0.879886	0.254567	0.928312	0.00239559	0.000999877	0.338702	0.0576576	0.0167572	0.562079	0.0449684	0.151481	0.183951	0.0116755
TsWRKY10	Pearson correlation coefficient	0.0695142	-0.453207	-0.64797	-0.0556191	-0.384709	-0.978075	0.336518	-0.137649	0.532167	-0.241016	0.866595	-0.557494	0.767561	-0.504011	-0.0524254	-0.29163	0.953664	-0.0828266	0.105834	1	0.043856	-0.514672	-0.376342	-0.48464	-0.372768	0.789749	0.830545	-0.521783	-0.284608	0.83598	0.937242	-0.271458	-0.452652	-0.122718	0.280843	0.833983	0.348509	-0.340458	0.10296	0.148472	-0.605977	-0.20591	-0.0596905	-0.533694	-0.173183	0.33324	0.564312	-0.0135484
	Sig.（2-tailed）	0.930486	0.546793	0.35203	0.944381	0.615291	0.0219255	0.663482	0.862351	0.467833	0.758984	0.133405	0.442506	0.232439	0.495989	0.947575	0.70837	0.046336	0.917173	0.894166		0.956144	0.485328	0.623658	0.51536	0.627232	0.210251	0.169455	0.478217	0.715392	0.16402	0.0627585	0.728542	0.547348	0.877282	0.719157	0.166017	0.651491	0.659542	0.89704	0.851528	0.394023	0.79409	0.94031	0.466306	0.826817	0.66676	0.435688	0.986452
TsWRKY11	Pearson correlation coefficient	0.910425	0.821835	0.732391	-0.526228	0.170365	0.0741628	0.533065	0.683851	-0.753878	0.446508	0.213401	0.170501	0.588773	-0.75198	0.703871	0.721597	-0.090553	0.466707	0.435012	0.043856	1	-0.815494	-0.338305	0.0787591	-0.360295	-0.216723	-0.411196	0.58797	0.349358	0.0729696	-0.198747	0.567778	-0.697121	0.587852	-0.783562	-0.445569	0.871984	-0.809039	0.371733	0.445549	0.00359942	0.291436	0.357669	-0.42418	0.514056	-0.653396	0.0648977	0.344309
	Sig.（2-tailed）	0.0895747	0.178165	0.267609	0.473772	0.829635	0.925837	0.466935	0.316149	0.246122	0.553492	0.786599	0.829499	0.411227	0.24802	0.296129	0.278403	0.909447	0.533293	0.564988	0.956144		0.184506	0.661695	0.921241	0.639705	0.783277	0.588804	0.41203	0.650642	0.92703	0.801253	0.432222	0.302879	0.412148	0.216438	0.554431	0.128016	0.190961	0.628267	0.554451	0.996401	0.708564	0.642331	0.57582	0.485944	0.346604	0.935102	0.655691
TsWRKY12	Pearson correlation coefficient	-0.890456	-0.341028	-0.275408	0.720319	-0.243863	0.354557	-0.839829	-0.707516	0.235246	-0.51666	-0.736841	-0.129641	-0.93968	0.68985	-0.762807	-0.631828	-0.47326	-0.0461795	-0.68703	-0.514672	-0.815494	1	0.167627	-0.111836	0.185649	-0.388205	-0.179134	-0.409669	-0.428836	-0.636675	-0.373826	-0.569844	0.583171	-0.666022	0.314162	-0.132943	-0.982694	0.643218	-0.644476	-0.712513	0.0301128	-0.434726	-0.557372	0.351635	-0.596116	0.574765	-0.589749	-0.57137
	Sig.（2-tailed）	0.109544	0.658972	0.724592	0.279681	0.756137	0.645443	0.160171	0.292484	0.764754	0.48334	0.263159	0.870359	0.0603196	0.31015	0.237193	0.368172	0.52674	0.95382	0.31297	0.485328	0.184506		0.832373	0.888164	0.814351	0.611795	0.820866	0.590331	0.571164	0.363325	0.626174	0.430156	0.416829	0.333978	0.685838	0.867057	0.0173062	0.356782	0.355524	0.287487	0.969887	0.565274	0.442628	0.648365	0.403884	0.425235	0.410251	0.42863
TsWRKY13	Pearson correlation coefficient	0.0397122	-0.35373	0.0105451	-0.548326	0.869539	0.479908	0.388917	0.446191	0.340469	0.686852	0.0230825	0.847912	-0.190261	0.825193	0.404832	0.404638	-0.0815699	-0.883482	0.599948	-0.376342	-0.338305	0.167627	1	0.905001	0.999723	0.26982	0.119135	0.516181	0.761482	0.149331	-0.055734	0.5823	0.891901	0.545687	0.615871	0.0739722	-0.0786577	0.82047	0.645759	0.572143	0.90885	0.789541	0.714868	0.976782	0.622409	-0.487464	0.490983	0.709084
	Sig.（2-tailed）	0.960288	0.64627	0.989455	0.451674	0.130461	0.520092	0.611083	0.553809	0.659531	0.313148	0.976917	0.152088	0.809739	0.174807	0.595168	0.595362	0.91843	0.116518	0.400052	0.623658	0.661695	0.832373		0.0949988	0.000276528	0.73018	0.880865	0.483819	0.238518	0.850669	0.944266	0.4177	0.108099	0.454313	0.384129	0.926028	0.921342	0.17953	0.354241	0.427857	0.0911499	0.210459	0.285132	0.0232184	0.377591	0.512536	0.509017	0.290916
TsWRKY14	Pearson correlation coefficient	0.415781	0.0509976	0.40226	-0.763909	0.990589	0.635351	0.571744	0.752863	-0.0455409	0.906368	0.00349118	0.990906	-0.0386919	0.571442	0.709155	0.746764	-0.240719	-0.675983	0.770626	-0.48464	0.0787591	-0.111836	0.905001	1	0.894976	0.0782201	-0.159893	0.831019	0.945478	0.0742958	-0.258531	0.856904	0.654854	0.809918	0.249248	-0.220037	0.24577	0.521872	0.790066	0.741862	0.987453	0.939088	0.873861	0.865412	0.861863	-0.806059	0.44707	0.856582
	Sig.（2-tailed）	0.584219	0.949002	0.59774	0.236091	0.00941141	0.364649	0.428256	0.247137	0.954459	0.0936317	0.996509	0.00909391	0.961308	0.428558	0.290845	0.253236	0.759281	0.324017	0.229374	0.51536	0.921241	0.888164	0.0949988		0.105024	0.92178	0.840107	0.168981	0.0545224	0.925704	0.741469	0.143096	0.345146	0.190082	0.750752	0.779963	0.75423	0.478128	0.209934	0.258138	0.012547	0.0609116	0.126139	0.134588	0.138137	0.193941	0.55293	0.143418
TsWRKY15	Pearson correlation coefficient	0.0169423	-0.371992	-0.00874909	-0.530963	0.857692	0.472611	0.373125	0.425427	0.357282	0.669866	0.0190227	0.835953	-0.202069	0.836367	0.384045	0.383022	-0.0771123	-0.888075	0.584512	-0.372768	-0.360295	0.185649	0.999723	0.894976	1	0.27431	0.129723	0.496603	0.746231	0.147686	-0.0488296	0.5631	0.901262	0.526527	0.630793	0.0857815	-0.0990668	0.833364	0.631518	0.556739	0.900458	0.775629	0.700154	0.978563	0.604378	-0.466804	0.486345	0.694823
	Sig.（2-tailed）	0.983058	0.628008	0.991251	0.469037	0.142308	0.527389	0.626875	0.574573	0.642718	0.330134	0.980977	0.164047	0.797931	0.163633	0.615955	0.616978	0.922888	0.111925	0.415488	0.627232	0.639705	0.814351	0.000276528	0.105024		0.72569	0.870277	0.503397	0.253769	0.852314	0.95117	0.4369	0.0987378	0.473473	0.369207	0.914219	0.900933	0.166636	0.368482	0.443261	0.0995416	0.224371	0.299846	0.0214367	0.395622	0.533196	0.513655	0.305177
TsWRKY16	Pearson correlation coefficient	0.0572219	-0.732778	-0.695618	-0.387396	0.154667	-0.705593	0.574897	0.1148	0.802884	0.173394	0.901548	-0.0379378	0.645151	0.0435045	0.175406	-0.0728557	0.937617	-0.675263	0.476599	0.789749	-0.216723	-0.388205	0.26982	0.0782201	0.27431	1	0.953735	-0.233106	0.180675	0.957405	0.942056	0.0692212	0.13715	0.198561	0.721678	0.929723	0.271185	0.212109	0.505928	0.502315	-0.0414495	0.282685	0.382866	0.0959504	0.19905	0.0595258	0.896874	0.427446
	Sig.（2-tailed）	0.942778	0.267222	0.304382	0.612604	0.845333	0.294407	0.425103	0.8852	0.197116	0.826606	0.098452	0.962062	0.354849	0.956495	0.824594	0.927144	0.0623832	0.324737	0.523401	0.210251	0.783277	0.611795	0.73018	0.92178	0.72569		0.0462654	0.766894	0.819325	0.042595	0.0579445	0.930779	0.86285	0.801439	0.278322	0.0702774	0.728815	0.787891	0.494072	0.497685	0.95855	0.717315	0.617134	0.90405	0.80095	0.940474	0.103126	0.572554
TsWRKY17	Pearson correlation coefficient	-0.212706	-0.850217	-0.874813	-0.0923925	-0.104487	-0.807876	0.307028	-0.18882	0.901058	-0.122009	0.795615	-0.283506	0.49425	0.0611382	-0.126877	-0.369095	0.940794	-0.57031	0.19138	0.830545	-0.411196	-0.179134	0.119135	-0.159893	0.129723	0.953735	1	-0.51052	-0.105021	0.859181	0.969643	-0.231404	0.119426	-0.104908	0.767262	0.997393	0.0304248	0.239539	0.226597	0.219492	-0.253848	0.00229545	0.0967724	-0.0172264	-0.101521	0.356456	0.723473	0.144517
	Sig.（2-tailed）	0.787294	0.149783	0.125187	0.907608	0.895513	0.192124	0.692972	0.81118	0.0989416	0.877991	0.204385	0.716494	0.50575	0.938862	0.873123	0.630905	0.0592063	0.42969	0.80862	0.169455	0.588804	0.820866	0.880865	0.840107	0.870277	0.0462654		0.48948	0.894979	0.140819	0.0303568	0.768596	0.880574	0.895092	0.232738	0.00260733	0.969575	0.760461	0.773403	0.780508	0.746152	0.997705	0.903228	0.982774	0.898479	0.643544	0.276527	0.855483
TsWRKY18	Pearson correlation coefficient	0.764525	0.578436	0.811946	-0.797034	0.852988	0.684404	0.609129	0.916458	-0.554656	0.91467	-0.066954	0.890228	0.129334	0.0903277	0.879191	0.965723	-0.417933	-0.191432	0.741325	-0.521783	0.58797	-0.409669	0.516181	0.831019	0.496603	-0.233106	-0.51052	1	0.897971	-0.0882503	-0.485411	0.953218	0.16626	0.900155	-0.315235	-0.571108	0.567587	-0.00958845	0.72086	0.718242	0.807532	0.845291	0.805363	0.476059	0.906404	-0.97815	0.220652	0.776406
	Sig.（2-tailed）	0.235475	0.421564	0.188054	0.202966	0.147012	0.315596	0.390871	0.0835424	0.445344	0.0853305	0.933046	0.109772	0.870666	0.909672	0.120809	0.0342774	0.582067	0.808568	0.258675	0.478217	0.41203	0.590331	0.483819	0.168981	0.503397	0.766894	0.48948		0.102029	0.91175	0.514589	0.0467815	0.83374	0.0998451	0.684765	0.428892	0.432413	0.990412	0.27914	0.281758	0.192468	0.154709	0.194637	0.523941	0.0935962	0.0218498	0.779348	0.223594
TsWRKY19	Pearson correlation coefficient	0.675405	0.175727	0.472486	-0.928267	0.979586	0.473619	0.789663	0.919532	-0.136758	0.994004	0.231549	0.94556	0.266419	0.287734	0.897057	0.892481	-0.0796514	-0.585525	0.921388	-0.284608	0.349358	-0.428836	0.761482	0.945478	0.746231	0.180675	-0.105021	0.897971	1	0.261241	-0.129264	0.968974	0.397428	0.955804	0.106611	-0.174713	0.54727	0.254805	0.924208	0.903234	0.888959	0.994065	0.973772	0.667386	0.979619	-0.927021	0.58584	0.961828
	Sig.（2-tailed）	0.324595	0.824273	0.527514	0.0717332	0.0204142	0.526381	0.210337	0.0804676	0.863242	0.0059957	0.768451	0.0544402	0.733581	0.712266	0.102943	0.107519	0.920349	0.414475	0.0786124	0.715392	0.650642	0.571164	0.238518	0.0545224	0.253769	0.819325	0.894979	0.102029		0.738759	0.870736	0.031026	0.602572	0.0441957	0.893389	0.825287	0.45273	0.745195	0.075792	0.0967658	0.111041	0.0059349	0.0262284	0.332614	0.0203806	0.0729788	0.41416	0.0381721
TsWRKY20	Pearson correlation coefficient	0.317048	-0.507667	-0.506459	-0.530818	0.180088	-0.719122	0.730486	0.298823	0.599501	0.283802	0.986604	-0.0171289	0.836827	-0.195646	0.368117	0.118041	0.940337	-0.533075	0.594864	0.83598	0.0729696	-0.636675	0.149331	0.0742958	0.147686	0.957405	0.859181	-0.0882503	0.261241	1	0.913246	0.214606	-0.085875	0.354403	0.498902	0.826131	0.52971	-0.038488	0.605524	0.625173	-0.0702306	0.348681	0.472868	-0.0530966	0.331452	-0.109689	0.924719	0.515056
	Sig.（2-tailed）	0.682952	0.492333	0.493541	0.469182	0.819912	0.280878	0.269514	0.701177	0.400499	0.716198	0.0133959	0.982871	0.163173	0.804354	0.631883	0.881959	0.0596629	0.466925	0.405136	0.16402	0.92703	0.363325	0.850669	0.925704	0.852314	0.042595	0.140819	0.91175	0.738759		0.0867541	0.785394	0.914125	0.645597	0.501098	0.173869	0.47029	0.961512	0.394476	0.374827	0.929769	0.651319	0.527132	0.946903	0.668548	0.890311	0.0752815	0.484944
TsWRKY21	Pearson correlation coefficient	-0.0485694	-0.700656	-0.786648	-0.141117	-0.177022	-0.901288	0.38956	-0.115252	0.770005	-0.119305	0.888173	-0.365317	0.66679	-0.180492	-0.0404642	-0.295051	0.99393	-0.412758	0.222389	0.937242	-0.198747	-0.373826	-0.055734	-0.258531	-0.0488296	0.942056	0.969643	-0.485411	-0.129264	0.913246	1	-0.199562	-0.115018	-0.0565044	0.58982	0.965152	0.216446	-0.00125395	0.241966	0.257659	-0.374196	-0.0297266	0.0928363	-0.21564	-0.0765133	0.304776	0.727753	0.141707
	Sig.（2-tailed）	0.951431	0.299344	0.213352	0.858883	0.822978	0.0987119	0.61044	0.884748	0.229995	0.880695	0.111827	0.634683	0.33321	0.819508	0.959536	0.704949	0.00607035	0.587242	0.777611	0.0627585	0.801253	0.626174	0.944266	0.741469	0.95117	0.0579445	0.0303568	0.514589	0.870736	0.0867541		0.800438	0.884982	0.943496	0.41018	0.0348479	0.783554	0.998746	0.758034	0.742341	0.625804	0.970273	0.907164	0.78436	0.923487	0.695224	0.272247	0.858293
TsWRKY22	Pearson correlation coefficient	0.824968	0.388335	0.628369	-0.941596	0.907192	0.465696	0.813133	0.983292	-0.339385	0.988131	0.225306	0.884177	0.359417	0.0666505	0.966047	0.975664	-0.128343	-0.378803	0.90942	-0.271458	0.567778	-0.569844	0.5823	0.856904	0.5631	0.0692212	-0.231404	0.953218	0.968974	0.214606	-0.199562	1	0.174308	0.988473	-0.127484	-0.301006	0.693536	0.0168747	0.89506	0.894954	0.792413	0.945457	0.940192	0.483768	0.991225	-0.988863	0.503307	0.924585
	Sig.（2-tailed）	0.175032	0.611665	0.371631	0.0584043	0.0928076	0.534304	0.186867	0.0167077	0.660615	0.0118693	0.774694	0.115823	0.640583	0.933349	0.033953	0.024336	0.871657	0.621197	0.0905804	0.728542	0.432222	0.430156	0.4177	0.143096	0.4369	0.930779	0.768596	0.0467815	0.031026	0.785394	0.800438		0.825692	0.011527	0.872516	0.698994	0.306464	0.983125	0.10494	0.105046	0.207587	0.0545432	0.0598082	0.516232	0.00877469	0.0111373	0.496693	0.0754154
TsWRKY23	Pearson correlation coefficient	-0.408184	-0.53466	-0.214968	-0.111593	0.570616	0.463023	-0.0488203	0.00547006	0.479993	0.294721	-0.240713	0.58747	-0.539027	0.990266	-0.0468462	-0.0118088	-0.185381	-0.79045	0.179193	-0.452652	-0.697121	0.583171	0.891901	0.654854	0.901262	0.13715	0.119426	0.16626	0.397428	-0.085875	-0.115018	0.174308	1	0.113611	0.722977	0.104622	-0.519895	0.983904	0.239597	0.148034	0.71427	0.428716	0.321699	0.944768	0.208133	-0.0825843	0.194957	0.315667
	Sig.（2-tailed）	0.591816	0.46534	0.785032	0.888407	0.429384	0.536977	0.95118	0.99453	0.520007	0.705279	0.759287	0.41253	0.460973	0.00973437	0.953154	0.988191	0.814619	0.20955	0.820807	0.547348	0.302879	0.416829	0.108099	0.345146	0.0987378	0.86285	0.880574	0.83374	0.602572	0.914125	0.884982	0.825692		0.886389	0.277023	0.895378	0.480105	0.0160961	0.760403	0.851966	0.28573	0.571284	0.678301	0.0552322	0.791867	0.917416	0.805043	0.684333
TsWRKY24	Pearson correlation coefficient	0.8589	0.324399	0.542697	-0.980195	0.877206	0.32651	0.891695	0.991585	-0.261657	0.981872	0.369347	0.825949	0.489851	-0.00563935	0.98711	0.958979	0.0190883	-0.408735	0.955491	-0.122718	0.587852	-0.666022	0.545687	0.809918	0.526527	0.198561	-0.104908	0.900155	0.955804	0.354403	-0.0565044	0.988473	0.113611	1	-0.0818939	-0.176197	0.767343	-0.0308243	0.940612	0.947203	0.724408	0.944351	0.961636	0.419285	0.995364	-0.966527	0.610317	0.952891
	Sig.（2-tailed）	0.1411	0.675601	0.457303	0.0198045	0.122794	0.67349	0.108305	0.00841512	0.738343	0.0181277	0.630653	0.174051	0.510149	0.994361	0.01289	0.0410206	0.980912	0.591265	0.0445095	0.877282	0.412148	0.333978	0.454313	0.190082	0.473473	0.801439	0.895092	0.0998451	0.0441957	0.645597	0.943496	0.011527	0.886389		0.918106	0.823803	0.232657	0.969176	0.0593876	0.0527974	0.275592	0.055649	0.0383644	0.580715	0.00463587	0.0334727	0.389683	0.047109
TsWRKY25	Pearson correlation coefficient	-0.483183	-0.954299	-0.78127	-0.0527511	0.22641	-0.275877	0.101837	-0.208726	0.947998	0.0259543	0.353531	0.119875	-0.0560543	0.687041	-0.200262	-0.339924	0.517971	-0.868444	0.166239	0.280843	-0.783562	0.314162	0.615871	0.249248	0.630793	0.721678	0.767262	-0.315235	0.106611	0.498902	0.58982	-0.127484	0.722977	-0.0818939	1	0.761868	-0.382725	0.806447	0.230805	0.165778	0.231223	0.200998	0.194141	0.568172	-0.0176354	0.270481	0.567819	0.223447
	Sig.（2-tailed）	0.516817	0.0457006	0.21873	0.947249	0.77359	0.724123	0.898163	0.791274	0.0520021	0.974046	0.646469	0.880125	0.943946	0.312959	0.799738	0.660076	0.482029	0.131556	0.833761	0.719157	0.216438	0.685838	0.384129	0.750752	0.369207	0.278322	0.232738	0.684765	0.893389	0.501098	0.41018	0.872516	0.277023	0.918106		0.238132	0.617275	0.193553	0.769195	0.834222	0.768777	0.799002	0.805859	0.431828	0.982365	0.729519	0.432181	0.776553
TsWRKY26	Pearson correlation coefficient	-0.269977	-0.862457	-0.90423	-0.0206666	-0.16951	-0.826188	0.2405	-0.258113	0.908624	-0.192839	0.762953	-0.343256	0.457455	0.0554843	-0.196146	-0.434251	0.931548	-0.531252	0.120114	0.833983	-0.445569	-0.132943	0.0739722	-0.220037	0.0857815	0.929723	0.997393	-0.571108	-0.174713	0.826131	0.965152	-0.301006	0.104622	-0.176197	0.761868	1	-0.021969	0.234036	0.155729	0.148725	-0.307304	-0.0677641	0.0251724	-0.052334	-0.173033	0.422794	0.671816	0.0731249
	Sig.（2-tailed）	0.730023	0.137543	0.0957695	0.979333	0.83049	0.173812	0.7595	0.741887	0.0913761	0.807161	0.237047	0.656744	0.542545	0.944516	0.803854	0.565749	0.0684515	0.468748	0.879886	0.166017	0.554431	0.867057	0.926028	0.779963	0.914219	0.0702774	0.00260733	0.428892	0.825287	0.173869	0.0348479	0.698994	0.895378	0.823803	0.238132		0.978031	0.765964	0.844271	0.851275	0.692696	0.932236	0.974828	0.947666	0.826967	0.577206	0.328184	0.926875
TsWRKY27	Pearson correlation coefficient	0.959209	0.454367	0.432438	-0.790519	0.36865	-0.175242	0.85955	0.812888	-0.355264	0.632222	0.629325	0.27839	0.8649	-0.627816	0.854807	0.760325	0.320953	0.0424753	0.745433	0.348509	0.871984	-0.982694	-0.0786577	0.24577	-0.0990668	0.271185	0.0304248	0.567587	0.54727	0.52971	0.216446	0.693536	-0.519895	0.767343	-0.382725	-0.021969	1	-0.610216	0.700839	0.763827	0.115513	0.538521	0.640671	-0.248286	0.703406	-0.708786	0.54316	0.646432
	Sig.（2-tailed）	0.0407906	0.545633	0.567562	0.209481	0.63135	0.824758	0.14045	0.187112	0.644736	0.367778	0.370675	0.72161	0.1351	0.372184	0.145193	0.239675	0.679047	0.957525	0.254567	0.651491	0.128016	0.0173062	0.921342	0.75423	0.900933	0.728815	0.969575	0.432413	0.45273	0.47029	0.783554	0.306464	0.480105	0.232657	0.617275	0.978031		0.389784	0.299161	0.236173	0.884487	0.461479	0.359329	0.751714	0.296594	0.291214	0.45684	0.353568
TsWRKY28	Pearson correlation coefficient	-0.538372	-0.661627	-0.377792	0.00890195	0.435953	0.32633	-0.132242	-0.145401	0.604967	0.148278	-0.19998	0.439977	-0.542495	0.983694	-0.189704	-0.177618	-0.0836851	-0.78718	0.0716878	-0.340458	-0.809039	0.643218	0.82047	0.521872	0.833364	0.212109	0.239539	-0.00958845	0.254805	-0.038488	-0.00125395	0.0168747	0.983904	-0.0308243	0.806447	0.234036	-0.610216	1	0.137002	0.0450923	0.581552	0.298749	0.201166	0.874491	0.0633452	0.0841786	0.190087	0.201525
	Sig.（2-tailed）	0.461628	0.338373	0.622208	0.991098	0.564047	0.67367	0.867758	0.854599	0.395033	0.851722	0.80002	0.560023	0.457505	0.0163061	0.810296	0.822382	0.916315	0.21282	0.928312	0.659542	0.190961	0.356782	0.17953	0.478128	0.166636	0.787891	0.760461	0.990412	0.745195	0.961512	0.998746	0.983125	0.0160961	0.969176	0.193553	0.765964	0.389784		0.862998	0.954908	0.418448	0.701251	0.798834	0.125509	0.936655	0.915821	0.809913	0.798475
TsWRKY29	Pearson correlation coefficient	0.722372	-0.00606806	0.225958	-0.983819	0.864652	0.101496	0.951711	0.895951	0.0775597	0.934458	0.585496	0.760147	0.578615	0.105364	0.906423	0.805865	0.299155	-0.647316	0.997604	0.10296	0.371733	-0.644476	0.645759	0.790066	0.631518	0.505928	0.226597	0.72086	0.924208	0.605524	0.241966	0.89506	0.239597	0.940612	0.230805	0.155729	0.700839	0.137002	1	0.995644	0.683428	0.950044	0.986727	0.485697	0.945947	-0.825854	0.835018	0.992863
	Sig.（2-tailed）	0.277628	0.993932	0.774042	0.016181	0.135348	0.898504	0.0482888	0.104049	0.92244	0.0655421	0.414504	0.239853	0.421385	0.894636	0.0935773	0.194135	0.700845	0.352684	0.00239559	0.89704	0.628267	0.355524	0.354241	0.209934	0.368482	0.494072	0.773403	0.27914	0.075792	0.394476	0.758034	0.10494	0.760403	0.0593876	0.769195	0.844271	0.299161	0.862998		0.00435587	0.316572	0.0499564	0.0132729	0.514303	0.0540532	0.174146	0.164982	0.00713656
TsWRKY30	Pearson correlation coefficient	0.774997	0.0450458	0.250686	-0.991436	0.825936	0.0587991	0.974168	0.912084	0.033035	0.923537	0.619633	0.71784	0.641231	0.0122282	0.927784	0.821953	0.322667	-0.583537	0.999	0.148472	0.445549	-0.712513	0.572143	0.741862	0.556739	0.502315	0.219492	0.718242	0.903234	0.625173	0.257659	0.894954	0.148034	0.947203	0.165778	0.148725	0.763827	0.0450923	0.995644	1	0.627518	0.926561	0.97422	0.404002	0.943559	-0.83325	0.831949	0.981057
	Sig.（2-tailed）	0.225003	0.954954	0.749314	0.00856383	0.174064	0.941201	0.0258321	0.0879164	0.966965	0.0764633	0.380367	0.28216	0.358769	0.987772	0.0722164	0.178047	0.677333	0.416463	0.000999877	0.851528	0.554451	0.287487	0.427857	0.258138	0.443261	0.497685	0.780508	0.281758	0.0967658	0.374827	0.742341	0.105046	0.851966	0.0527974	0.834222	0.851275	0.236173	0.954908	0.00435587		0.372482	0.0734385	0.02578	0.595998	0.0564413	0.16675	0.168051	0.0189432
TsWRKY31	Pearson correlation coefficient	0.313298	0.0686523	0.426625	-0.657582	0.957233	0.733086	0.436445	0.668706	-0.0804649	0.840243	-0.148525	0.985151	-0.194333	0.649551	0.613862	0.685437	-0.367176	-0.633795	0.661298	-0.605977	0.00359942	0.0301128	0.90885	0.987453	0.900458	-0.0414495	-0.253848	0.807532	0.888959	-0.0702306	-0.374196	0.792413	0.71427	0.724408	0.231223	-0.307304	0.115513	0.581552	0.683428	0.627518	1	0.874085	0.786961	0.903078	0.784531	-0.750524	0.314722	0.764595
	Sig.（2-tailed）	0.686702	0.931348	0.573375	0.342418	0.0427674	0.266914	0.563555	0.331294	0.919535	0.159757	0.851475	0.014849	0.805667	0.350449	0.386138	0.314563	0.632824	0.366205	0.338702	0.394023	0.996401	0.969887	0.0911499	0.012547	0.0995416	0.95855	0.746152	0.192468	0.111041	0.929769	0.625804	0.207587	0.28573	0.275592	0.768777	0.692696	0.884487	0.418448	0.316572	0.372482		0.125915	0.213039	0.0969217	0.215469	0.249476	0.685278	0.235405
TsWRKY32	Pearson correlation coefficient	0.643075	0.0756034	0.37531	-0.937497	0.977217	0.396957	0.818552	0.897248	-0.0325163	0.984262	0.309337	0.924893	0.306627	0.313044	0.880275	0.851066	0.0153223	-0.659275	0.942342	-0.20591	0.291436	-0.434726	0.789541	0.939088	0.775629	0.282685	0.00229545	0.845291	0.994065	0.348681	-0.0297266	0.945457	0.428716	0.944351	0.200998	-0.0677641	0.538521	0.298749	0.950044	0.926561	0.874085	1	0.987517	0.682501	0.970336	-0.888711	0.663747	0.980483
	Sig.（2-tailed）	0.356925	0.924397	0.62469	0.0625032	0.0227827	0.603043	0.181448	0.102752	0.967484	0.015738	0.690663	0.075107	0.693373	0.686956	0.119725	0.148934	0.984678	0.340725	0.0576576	0.79409	0.708564	0.565274	0.210459	0.0609116	0.224371	0.717315	0.997705	0.154709	0.0059349	0.651319	0.970273	0.0545432	0.571284	0.055649	0.799002	0.932236	0.461479	0.701251	0.0499564	0.0734385	0.125915		0.0124828	0.317499	0.0296638	0.111289	0.336253	0.0195166
TsWRKY33	Pearson correlation coefficient	0.707454	0.0599042	0.326158	-0.976673	0.931815	0.260889	0.898499	0.918177	-0.00142384	0.976063	0.44637	0.854729	0.451999	0.195413	0.914643	0.852188	0.146721	-0.642834	0.983243	-0.0596905	0.357669	-0.557372	0.714868	0.873861	0.700154	0.382866	0.0967724	0.805363	0.973772	0.472868	0.0928363	0.940192	0.321699	0.961636	0.194141	0.0251724	0.640671	0.201166	0.986727	0.97422	0.786961	0.987517	1	0.580137	0.975935	-0.879749	0.748327	0.998788
	Sig.（2-tailed）	0.292546	0.940096	0.673842	0.023327	0.0681846	0.739111	0.101501	0.0818231	0.998576	0.0239365	0.55363	0.145271	0.548001	0.804587	0.0853566	0.147812	0.853279	0.357166	0.0167572	0.94031	0.642331	0.442628	0.285132	0.126139	0.299846	0.617134	0.903228	0.194637	0.0262284	0.527132	0.907164	0.0598082	0.678301	0.0383644	0.805859	0.974828	0.359329	0.798834	0.0132729	0.02578	0.213039	0.0124828		0.419863	0.0240649	0.120251	0.251673	0.00121216
TsWRKY34	Pearson correlation coefficient	-0.0942742	-0.312856	0.0505906	-0.392585	0.802996	0.603163	0.197339	0.325065	0.276742	0.582296	-0.185176	0.819981	-0.394653	0.905032	0.269585	0.316396	-0.254709	-0.798566	0.437921	-0.533694	-0.42418	0.351635	0.976782	0.865412	0.978563	0.0959504	-0.0172264	0.476059	0.667386	-0.0530966	-0.21564	0.483768	0.944768	0.419285	0.568172	-0.052334	-0.248286	0.874491	0.485697	0.404002	0.903078	0.682501	0.580137	1	0.504657	-0.404478	0.296588	0.567364
	Sig.（2-tailed）	0.905726	0.687144	0.949409	0.607415	0.197004	0.396837	0.802661	0.674935	0.723258	0.417704	0.814824	0.180019	0.605347	0.0949684	0.730415	0.683604	0.745291	0.201434	0.562079	0.466306	0.57582	0.648365	0.0232184	0.134588	0.0214367	0.90405	0.982774	0.523941	0.332614	0.946903	0.78436	0.516232	0.0552322	0.580715	0.431828	0.947666	0.751714	0.125509	0.514303	0.595998	0.0969217	0.317499	0.419863		0.495343	0.595522	0.703412	0.432636
TsWRKY35	Pearson correlation coefficient	0.806773	0.275289	0.521381	-0.973715	0.919243	0.37434	0.868886	0.977375	-0.219447	0.995394	0.331667	0.872286	0.424049	0.0905185	0.967246	0.945438	-0.00876899	-0.473324	0.955032	-0.173183	0.514056	-0.596116	0.622409	0.861863	0.604378	0.19905	-0.101521	0.906404	0.979619	0.331452	-0.0765133	0.991225	0.208133	0.995364	-0.0176354	-0.173033	0.703406	0.0633452	0.945947	0.943559	0.784531	0.970336	0.975935	0.504657	1	-0.961948	0.61185	0.966269
	Sig.（2-tailed）	0.193227	0.724711	0.478619	0.0262846	0.0807575	0.62566	0.131114	0.0226253	0.780553	0.00460649	0.668333	0.127714	0.575951	0.909482	0.0327541	0.0545619	0.991231	0.526676	0.0449684	0.826817	0.485944	0.403884	0.377591	0.138137	0.395622	0.80095	0.898479	0.0935962	0.0203806	0.668548	0.923487	0.00877469	0.791867	0.00463587	0.982365	0.826967	0.296594	0.936655	0.0540532	0.0564413	0.215469	0.0296638	0.0240649	0.495343		0.0380522	0.38815	0.0337307
TsWRKY36	Pearson correlation coefficient	-0.858412	-0.520857	-0.734309	0.896862	-0.854299	-0.518722	-0.757146	-0.979604	0.475501	-0.955181	-0.139104	-0.852636	-0.32816	0.0143247	-0.959014	-0.995539	0.226841	0.241457	-0.848519	0.33324	-0.653396	0.574765	-0.487464	-0.806059	-0.466804	0.0595258	0.356456	-0.97815	-0.927021	-0.109689	0.304776	-0.988863	-0.0825843	-0.966527	0.270481	0.422794	-0.708786	0.0841786	-0.825854	-0.83325	-0.750524	-0.888711	-0.879749	-0.404478	-0.961948	1	-0.386937	-0.859143
	Sig.（2-tailed）	0.141588	0.479143	0.265691	0.103138	0.145701	0.481278	0.242854	0.0203956	0.524499	0.0448193	0.860896	0.147364	0.67184	0.985675	0.040986	0.00446064	0.773159	0.758543	0.151481	0.66676	0.346604	0.425235	0.512536	0.193941	0.533196	0.940474	0.643544	0.0218498	0.0729788	0.890311	0.695224	0.0111373	0.917416	0.0334727	0.729519	0.577206	0.291214	0.915821	0.174146	0.16675	0.249476	0.111289	0.120251	0.595522	0.0380522		0.613063	0.140857
TsWRKY37	Pearson correlation coefficient	0.415961	-0.461958	-0.323675	-0.753121	0.535703	-0.405265	0.858768	0.535581	0.544469	0.58815	0.881255	0.358615	0.718965	0.0660897	0.580498	0.369646	0.755579	-0.75209	0.816049	0.564312	0.0648977	-0.589749	0.490983	0.44707	0.486345	0.896874	0.723473	0.220652	0.58584	0.924719	0.727753	0.503307	0.194957	0.610317	0.567819	0.671816	0.54316	0.190087	0.835018	0.831949	0.314722	0.663747	0.748327	0.296588	0.61185	-0.386937	1	0.780033
	Sig.（2-tailed）	0.584039	0.538042	0.676325	0.246879	0.464297	0.594735	0.141232	0.464419	0.455531	0.41185	0.118745	0.641385	0.281035	0.93391	0.419502	0.630354	0.244421	0.24791	0.183951	0.435688	0.935102	0.410251	0.509017	0.55293	0.513655	0.103126	0.276527	0.779348	0.41416	0.0752815	0.272247	0.496693	0.805043	0.389683	0.432181	0.328184	0.45684	0.809913	0.164982	0.168051	0.685278	0.336253	0.251673	0.703412	0.38815	0.613063		0.219967
TsWRKY38	Pearson correlation coefficient	0.699821	0.0237992	0.284638	-0.977643	0.918068	0.215267	0.912028	0.906605	0.0376573	0.964422	0.487213	0.832151	0.481295	0.186918	0.906717	0.832077	0.194824	-0.660601	0.988324	-0.0135484	0.344309	-0.57137	0.709084	0.856582	0.694823	0.427446	0.144517	0.776406	0.961828	0.515056	0.141707	0.924585	0.315667	0.952891	0.223447	0.0731249	0.646432	0.201525	0.992863	0.981057	0.764595	0.980483	0.998788	0.567364	0.966269	-0.859143	0.780033	1
	Sig.（2-tailed）	0.300179	0.976201	0.715362	0.0223567	0.0819322	0.784733	0.0879719	0.0933953	0.962343	0.0355781	0.512787	0.167849	0.518705	0.813082	0.0932829	0.167923	0.805176	0.339399	0.0116755	0.986452	0.655691	0.42863	0.290916	0.143418	0.305177	0.572554	0.855483	0.223594	0.0381721	0.484944	0.858293	0.0754154	0.684333	0.047109	0.776553	0.926875	0.353568	0.798475	0.00713656	0.0189432	0.235405	0.0195166	0.00121216	0.432636	0.0337307	0.140857	0.219967
TsWRKY39	Pearson correlation coefficient	0.789355	0.182678	0.426043	-0.989684	0.910422	0.282667	0.909345	0.961859	-0.120466	0.986287	0.425268	0.842742	0.485282	0.0935752	0.958948	0.909301	0.0990115	-0.537533	0.98184	-0.0777468	0.473569	-0.622761	0.635761	0.846011	0.618781	0.308125	0.0110553	0.853142	0.971886	0.431587	0.0338173	0.970192	0.218495	0.989016	0.0662713	-0.0611244	0.71351	0.0865545	0.976434	0.973634	0.757253	0.974611	0.991471	0.501541	0.993641	-0.926925	0.697004	0.987203
	Sig.（2-tailed）	0.210645	0.817322	0.573957	0.010316	0.0895777	0.717333	0.0906549	0.038141	0.879534	0.0137132	0.574732	0.157258	0.514718	0.906425	0.0410516	0.0906991	0.900989	0.462467	0.0181598	0.922253	0.526431	0.377239	0.364239	0.153989	0.381219	0.691875	0.988945	0.146858	0.0281135	0.568413	0.966183	0.0298078	0.781505	0.0109837	0.933729	0.938876	0.28649	0.913446	0.0235664	0.0263656	0.242747	0.0253885	0.00852903	0.498459	0.00635916	0.073075	0.302996	0.0127966
TsWRKY40	Pearson correlation coefficient	0.764016	0.253109	0.519076	-0.958275	0.945989	0.425334	0.837144	0.961938	-0.204173	0.99981	0.28265	0.906593	0.358934	0.162759	0.946202	0.93465	-0.0503393	-0.506951	0.942292	-0.228445	0.461334	-0.53307	0.673765	0.897952	0.656537	0.177311	-0.119399	0.914276	0.991767	0.292465	-0.112045	0.989691	0.276842	0.985379	0.0157897	-0.190406	0.647221	0.130471	0.937011	0.927855	0.829622	0.981948	0.976445	0.566639	0.997069	-0.957674	0.592256	0.96513
	Sig.（2-tailed）	0.235984	0.746891	0.480924	0.0417253	0.0540113	0.574666	0.162856	0.038062	0.795827	0.000190438	0.71735	0.0934074	0.641066	0.837241	0.0537976	0.0653503	0.949661	0.493049	0.0577085	0.771555	0.538666	0.46693	0.326235	0.102048	0.343463	0.822689	0.880601	0.0857236	0.00823313	0.707535	0.887955	0.0103086	0.723158	0.0146212	0.98421	0.809594	0.352779	0.869529	0.0629888	0.0721448	0.170378	0.0180523	0.0235552	0.433361	0.0029306	0.0423263	0.407744	0.0348697
TsWRKY41	Pearson correlation coefficient	0.950058	0.563642	0.712083	-0.909274	0.74618	0.350916	0.822139	0.988251	-0.499889	0.907703	0.277475	0.722307	0.505266	-0.221738	0.984724	0.989726	-0.0963337	-0.137455	0.855165	-0.159761	0.780591	-0.736158	0.322285	0.672614	0.300085	0.00786087	-0.289365	0.91882	0.858333	0.220403	-0.188776	0.95701	-0.117988	0.960172	-0.354912	-0.354773	0.845174	-0.273851	0.822455	0.849061	0.59289	0.823242	0.846843	0.211309	0.935445	-0.975296	0.431424	0.83186
	Sig.（2-tailed）	0.0499424	0.436358	0.287917	0.0907259	0.25382	0.649084	0.177861	0.0117494	0.500111	0.0922974	0.722525	0.277693	0.494734	0.778262	0.0152764	0.0102737	0.903666	0.862545	0.144835	0.840239	0.219409	0.263842	0.677715	0.327386	0.699915	0.992139	0.710635	0.0811798	0.141667	0.779597	0.811224	0.0429903	0.882012	0.0398278	0.645088	0.645227	0.154826	0.726149	0.177545	0.150939	0.40711	0.176758	0.153157	0.788691	0.064555	0.0247043	0.568576	0.16814
TsWRKY42	Pearson correlation coefficient	0.81463	0.0473625	0.114762	-0.892315	0.529173	-0.293817	0.982476	0.795492	0.0556866	0.715554	0.834527	0.383811	0.896109	-0.33571	0.84274	0.678812	0.57331	-0.375861	0.89664	0.485828	0.572565	-0.907825	0.228275	0.408829	0.213041	0.624088	0.380526	0.487137	0.663247	0.797363	0.494269	0.708803	-0.20133	0.80707	0.0596825	0.32021	0.898998	-0.263543	0.879378	0.915145	0.261106	0.697149	0.800947	0.024012	0.770054	-0.657649	0.855289	0.820035
	Sig.（2-tailed）	0.18537	0.952637	0.885238	0.107685	0.470827	0.706183	0.0175236	0.204508	0.944313	0.284446	0.165473	0.616189	0.103891	0.66429	0.15726	0.321188	0.42669	0.624139	0.10336	0.514172	0.427435	0.0921746	0.771725	0.591171	0.786959	0.375912	0.619474	0.512863	0.336753	0.202637	0.505731	0.291197	0.79867	0.19293	0.940318	0.67979	0.101002	0.736457	0.120622	0.0848546	0.738894	0.302851	0.199053	0.975988	0.229946	0.342351	0.144711	0.179965
TsWRKY43	Pearson correlation coefficient	0.767787	0.391114	0.653921	-0.90424	0.932364	0.558395	0.747724	0.957441	-0.353835	0.98453	0.125532	0.926991	0.250225	0.154734	0.930664	0.963588	-0.219742	-0.391383	0.8717	-0.373394	0.510259	-0.473768	0.633833	0.897056	0.615478	-0.000454931	-0.293773	0.971246	0.974735	0.124982	-0.283496	0.993385	0.253823	0.965852	-0.116234	-0.361603	0.610763	0.0915126	0.860863	0.852474	0.848981	0.946261	0.922913	0.556101	0.977372	-0.984317	0.439917	0.903386
	Sig.（2-tailed）	0.232213	0.608886	0.346079	0.0957601	0.0676356	0.441605	0.252276	0.0425586	0.646165	0.0154699	0.874468	0.0730092	0.749775	0.845266	0.0693356	0.0364122	0.780258	0.608617	0.1283	0.626606	0.489741	0.526232	0.366167	0.102944	0.384522	0.999545	0.706227	0.0287535	0.0252646	0.875018	0.716504	0.00661539	0.746177	0.0341482	0.883766	0.638397	0.389237	0.908487	0.139137	0.147526	0.151019	0.0537394	0.0770868	0.443899	0.0226277	0.0156826	0.560083	0.0966144
TsWRKY44	Pearson correlation coefficient	-0.286688	-0.906539	-0.896065	-0.0734786	-0.0555963	-0.736602	0.264406	-0.214216	0.946979	-0.111557	0.731484	-0.226004	0.395935	0.187514	-0.160555	-0.390839	0.890912	-0.644136	0.179304	0.753589	-0.508607	-0.07807	0.213907	-0.0965177	0.226021	0.939498	0.991774	-0.503614	-0.0809471	0.813797	0.930446	-0.233758	0.241736	-0.118868	0.842503	0.989568	-0.0616508	0.361078	0.221838	0.202896	-0.17758	0.0278779	0.105449	0.092021	-0.103224	0.366591	0.709952	0.151404
	Sig.（2-tailed）	0.713312	0.0934615	0.103935	0.926521	0.944404	0.263398	0.735594	0.785784	0.053021	0.888443	0.268516	0.773996	0.604065	0.812486	0.839445	0.609161	0.109088	0.355864	0.820696	0.246411	0.491393	0.92193	0.786093	0.903482	0.773979	0.0605017	0.00822567	0.496386	0.919053	0.186203	0.0695542	0.766242	0.758264	0.881132	0.157497	0.0104316	0.938349	0.638922	0.778162	0.797104	0.82242	0.972122	0.894551	0.907979	0.896776	0.633409	0.290048	0.848596
TsWRKY45	Pearson correlation coefficient	0.607702	-0.00174194	0.300056	-0.933676	0.970134	0.343726	0.828107	0.870598	0.0465445	0.968703	0.357219	0.905829	0.324724	0.338469	0.857082	0.811379	0.0795302	-0.712036	0.947467	-0.153492	0.239102	-0.426672	0.809853	0.930642	0.79716	0.352283	0.0788726	0.79986	0.982252	0.404648	0.0390578	0.919319	0.457015	0.925973	0.273101	0.00924856	0.519663	0.337337	0.959199	0.933181	0.861189	0.996798	0.988694	0.695681	0.954261	-0.851837	0.712415	0.985118
	Sig.（2-tailed）	0.392298	0.998258	0.699944	0.0663245	0.0298665	0.656274	0.171893	0.129402	0.953455	0.0312968	0.642781	0.094171	0.675276	0.661531	0.142918	0.188621	0.92047	0.287964	0.0525327	0.846508	0.760898	0.573328	0.190147	0.0693585	0.20284	0.647717	0.921127	0.20014	0.0177477	0.595352	0.960942	0.0806815	0.542985	0.0740271	0.726899	0.990751	0.480337	0.662663	0.0408011	0.0668195	0.138811	0.00320225	0.0113056	0.304319	0.0457392	0.148163	0.287585	0.014882
TsWRKY46	Pearson correlation coefficient	0.0158933	-0.668139	-0.746171	-0.202957	-0.130867	-0.88846	0.44862	-0.0503339	0.742637	-0.0608146	0.916471	-0.322705	0.709133	-0.200556	0.025149	-0.231778	0.998097	-0.423357	0.281193	0.937523	-0.146126	-0.428826	-0.0378227	-0.218404	-0.0323662	0.951556	0.959604	-0.429405	-0.0745301	0.937443	0.997803	-0.138162	-0.12752	0.00675113	0.5695	0.950744	0.276939	-0.0229831	0.298569	0.316515	-0.340767	0.0235504	0.149291	-0.206938	-0.015439	0.242892	0.763232	0.197671
	Sig.（2-tailed）	0.984107	0.331861	0.253829	0.797043	0.869133	0.11154	0.55138	0.949666	0.257363	0.939185	0.0835295	0.677295	0.290867	0.799444	0.974851	0.768222	0.00190283	0.576643	0.718807	0.0624774	0.853874	0.571174	0.962177	0.781596	0.967634	0.048444	0.0403964	0.570595	0.92547	0.0625569	0.0021973	0.861838	0.87248	0.993249	0.4305	0.0492558	0.723061	0.977017	0.701431	0.683485	0.659233	0.97645	0.850709	0.793062	0.984561	0.757108	0.236768	0.802329
TsWRKY47	Pearson correlation coefficient	0.773582	0.00567136	0.182456	-0.976532	0.761852	-0.0500966	0.990964	0.880412	0.0798828	0.876592	0.700707	0.637771	0.716244	-0.0550032	0.905386	0.77641	0.417532	-0.568871	0.988092	0.255509	0.452188	-0.760797	0.508867	0.667809	0.493982	0.571954	0.299001	0.648265	0.850623	0.700627	0.351001	0.847257	0.0833497	0.914749	0.180508	0.230166	0.793057	-0.00582847	0.983583	0.993938	0.542248	0.881131	0.944568	0.326928	0.904537	-0.781768	0.871199	0.956117
	Sig.（2-tailed）	0.226418	0.994329	0.817544	0.0234676	0.238148	0.949903	0.00903581	0.119588	0.920117	0.123408	0.299293	0.362229	0.283756	0.944997	0.0946144	0.22359	0.582468	0.431129	0.0119083	0.744491	0.547812	0.239203	0.491133	0.332191	0.506018	0.428046	0.700999	0.351735	0.149377	0.299373	0.648999	0.152743	0.91665	0.0852509	0.819492	0.769834	0.206943	0.994172	0.0164171	0.0060619	0.457752	0.118869	0.0554323	0.673072	0.0954629	0.218232	0.128801	0.0438828
TsWRKY48	Pearson correlation coefficient	0.489196	-0.383369	-0.225767	-0.817202	0.60909	-0.322984	0.900621	0.619288	0.466464	0.66841	0.850796	0.44088	0.716048	0.0678777	0.659251	0.463424	0.69048	-0.746757	0.871945	0.495031	0.130732	-0.620941	0.527349	0.520058	0.520674	0.845745	0.647421	0.321209	0.663734	0.889792	0.65573	0.590843	0.201253	0.689505	0.513467	0.590775	0.592288	0.177667	0.887804	0.885102	0.388526	0.733585	0.812147	0.33376	0.691088	-0.480989	0.994524	0.83988
	Sig.（2-tailed）	0.510804	0.616631	0.774233	0.182798	0.39091	0.677016	0.0993789	0.380712	0.533536	0.33159	0.149204	0.55912	0.283952	0.932122	0.340749	0.536576	0.30952	0.253243	0.128055	0.504969	0.869268	0.379059	0.472651	0.479942	0.479326	0.154255	0.352579	0.678791	0.336266	0.110208	0.34427	0.409157	0.798747	0.310495	0.486533	0.409225	0.407712	0.822333	0.112196	0.114898	0.611474	0.266415	0.187853	0.66624	0.308912	0.519011	0.00547602	0.16012
TsWRKY49	Pearson correlation coefficient	0.735009	-0.0843256	0.027942	-0.907337	0.602241	-0.273694	0.986565	0.778235	0.181688	0.745547	0.841975	0.449389	0.840551	-0.183863	0.821275	0.648747	0.59998	-0.524344	0.927701	0.467107	0.440122	-0.826117	0.364797	0.491779	0.351716	0.698507	0.457156	0.475953	0.70979	0.831788	0.53369	0.714376	-0.045502	0.810809	0.213012	0.394984	0.817411	-0.102121	0.921632	0.943232	0.348117	0.754683	0.847813	0.161449	0.788175	-0.642395	0.92205	0.86883
	Sig.（2-tailed）	0.264991	0.915674	0.972058	0.0926632	0.397759	0.726306	0.0134346	0.221765	0.818312	0.254453	0.158025	0.550611	0.159449	0.816137	0.178725	0.351253	0.40002	0.475656	0.0722989	0.532893	0.559878	0.173883	0.635203	0.508221	0.648284	0.301493	0.542844	0.524047	0.29021	0.168212	0.46631	0.285624	0.954498	0.189191	0.786988	0.605016	0.182589	0.897879	0.078368	0.0567685	0.651883	0.245317	0.152187	0.838551	0.211825	0.357605	0.0779505	0.13117
TsWRKY50	Pearson correlation coefficient	0.520685	-0.351394	-0.20237	-0.82847	0.602273	-0.329853	0.915132	0.63681	0.437287	0.674119	0.860674	0.433811	0.741559	0.0290608	0.67829	0.482331	0.691407	-0.718979	0.8795	0.504715	0.170291	-0.653273	0.50106	0.509256	0.493632	0.837079	0.634094	0.333241	0.66492	0.892991	0.652483	0.602081	0.163627	0.702399	0.478802	0.576859	0.624887	0.137435	0.892531	0.893529	0.374666	0.732624	0.814953	0.304284	0.700226	-0.496283	0.992045	0.84244
	Sig.（2-tailed）	0.479315	0.648606	0.79763	0.17153	0.397727	0.670147	0.0848679	0.36319	0.562713	0.325881	0.139326	0.566189	0.258441	0.970939	0.32171	0.517669	0.308593	0.281021	0.1205	0.495285	0.829709	0.346727	0.49894	0.490744	0.506368	0.162921	0.365906	0.666759	0.33508	0.107009	0.347517	0.397919	0.836373	0.297601	0.521198	0.423141	0.375113	0.862565	0.107469	0.106471	0.625334	0.267376	0.185047	0.695716	0.299774	0.503717	0.00795453	0.15756
TsWRKY51	Pearson correlation coefficient	0.128668	-0.692726	-0.632174	-0.469017	0.238788	-0.652386	0.64171	0.202611	0.766116	0.262849	0.910153	0.0463963	0.66689	0.0554558	0.260627	0.0162858	0.914131	-0.707019	0.554728	0.753249	-0.167333	-0.431643	0.325277	0.159199	0.328037	0.99579	0.922701	-0.143024	0.268976	0.965407	0.912522	0.160157	0.157853	0.286589	0.706602	0.892561	0.327569	0.217593	0.582814	0.57864	0.0354317	0.367899	0.465771	0.1448	0.287933	-0.0312707	0.933536	0.508391
	Sig.（2-tailed）	0.871332	0.307274	0.367826	0.530983	0.761212	0.347614	0.35829	0.797389	0.233884	0.737151	0.0898474	0.953604	0.33311	0.944544	0.739373	0.983714	0.0858692	0.292981	0.445272	0.246751	0.832667	0.568357	0.674723	0.840801	0.671963	0.00421002	0.0772991	0.856976	0.731024	0.0345928	0.0874777	0.839843	0.842147	0.713411	0.293398	0.107439	0.672431	0.782407	0.417186	0.42136	0.964568	0.632101	0.534229	0.8552	0.712067	0.968729	0.0664642	0.491609
TsWRKY52	Pearson correlation coefficient	0.337227	0.644095	0.326072	0.22678	-0.606254	-0.301777	-0.111302	-0.0700881	-0.609871	-0.354528	0.0225345	-0.579632	0.352429	-0.941986	-0.0333173	-0.0131102	-0.0227344	0.903266	-0.308167	0.265959	0.6781	-0.440649	-0.919478	-0.666824	-0.928451	-0.347122	-0.308214	-0.144869	-0.451758	-0.134462	-0.0868513	-0.219492	-0.975711	-0.189898	-0.829205	-0.286292	0.401391	-0.970312	-0.370621	-0.283858	-0.694191	-0.50216	-0.423042	-0.927623	-0.278874	0.10516	-0.396932	-0.426347
	Sig.（2-tailed）	0.662773	0.355905	0.673928	0.77322	0.393746	0.698223	0.888698	0.929912	0.390129	0.645472	0.977466	0.420368	0.647571	0.0580139	0.966683	0.98689	0.977266	0.0967339	0.691833	0.734041	0.3219	0.559351	0.0805216	0.333176	0.0715485	0.652878	0.691786	0.855131	0.548242	0.865538	0.913149	0.780508	0.0242894	0.810102	0.170795	0.713708	0.598609	0.0296884	0.629379	0.716142	0.305809	0.49784	0.576958	0.0723772	0.721126	0.89484	0.603068	0.573653
TsWRKY53	Pearson correlation coefficient	0.657738	0.0640172	0.356101	-0.949593	0.967341	0.357659	0.842166	0.902263	-0.0166897	0.983122	0.35016	0.907316	0.346605	0.286146	0.889049	0.849565	0.0555764	-0.662022	0.95579	-0.163593	0.303975	-0.466571	0.7744	0.92388	0.760368	0.316138	0.0342608	0.832645	0.990215	0.387111	0.00859815	0.943912	0.405132	0.949379	0.206969	-0.0363311	0.564281	0.278287	0.96283	0.941856	0.852635	0.999036	0.993379	0.659251	0.972656	-0.884995	0.692071	0.98817
	Sig.（2-tailed）	0.342262	0.935983	0.643899	0.0504068	0.0326587	0.642341	0.157834	0.0977366	0.98331	0.0168782	0.64984	0.0926837	0.653395	0.713854	0.110951	0.150435	0.944424	0.337978	0.0442098	0.836407	0.696025	0.533429	0.2256	0.0761195	0.239632	0.683862	0.965739	0.167355	0.00978494	0.612889	0.991402	0.0560879	0.594868	0.0506214	0.793031	0.963669	0.435719	0.721713	0.0371697	0.0581439	0.147365	0.000964379	0.00662134	0.340749	0.0273437	0.115005	0.307929	0.0118301
TsWRKY54	Pearson correlation coefficient	0.714109	-0.050517	0.16403	-0.975298	0.823614	0.0187783	0.966737	0.870846	0.12736	0.902417	0.650453	0.705691	0.63227	0.0688831	0.888132	0.768461	0.376427	-0.652352	0.993893	0.184695	0.363703	-0.674654	0.611617	0.74216	0.597983	0.568812	0.296976	0.666223	0.889452	0.668937	0.319287	0.859826	0.205728	0.917154	0.25863	0.22731	0.71625	0.114295	0.996558	0.995402	0.627025	0.922077	0.970019	0.440631	0.91887	-0.785389	0.873909	0.980043
	Sig.（2-tailed）	0.285891	0.949483	0.83597	0.0247022	0.176386	0.981222	0.0332631	0.129154	0.87264	0.0975832	0.349547	0.294309	0.36773	0.931117	0.111868	0.231539	0.623573	0.347648	0.00610701	0.815305	0.636297	0.325346	0.388383	0.25784	0.402017	0.431188	0.703024	0.333777	0.110548	0.331063	0.680713	0.140174	0.794272	0.0828459	0.74137	0.77269	0.28375	0.885705	0.0034415	0.00459848	0.372975	0.0779233	0.0299814	0.559369	0.0811305	0.214611	0.126091	0.0199572
TsWRKY55	Pearson correlation coefficient	-0.234552	-0.876442	-0.87842	-0.102963	-0.0615387	-0.767452	0.304339	-0.182559	0.923362	-0.0970061	0.773082	-0.237865	0.45513	0.127071	-0.124762	-0.362349	0.919123	-0.619469	0.205417	0.791422	-0.451604	-0.140874	0.180124	-0.111009	0.191159	0.954344	0.997728	-0.490648	-0.0733888	0.846366	0.95211	-0.213388	0.185922	-0.0921732	0.807948	0.993862	-0.00170236	0.303181	0.244285	0.231123	-0.20039	0.0349251	0.121346	0.0481487	-0.0824855	0.343459	0.731914	0.168179
	Sig.（2-tailed）	0.765448	0.123558	0.12158	0.897037	0.938461	0.232548	0.695661	0.817441	0.0766383	0.902994	0.226918	0.762135	0.54487	0.872929	0.875238	0.637651	0.0808771	0.380531	0.794583	0.208578	0.548396	0.859126	0.819876	0.888991	0.808841	0.0456562	0.00227183	0.509352	0.926611	0.153634	0.0478902	0.786612	0.814078	0.907827	0.192052	0.00613807	0.998298	0.696819	0.755715	0.768877	0.79961	0.965075	0.878654	0.951851	0.917514	0.656541	0.268086	0.831821
TsWRKY56	Pearson correlation coefficient	-0.0295731	-0.0942583	0.263753	-0.367351	0.807713	0.776567	0.127356	0.369595	0.0481666	0.600918	-0.363276	0.866104	-0.491423	0.855684	0.301422	0.40384	-0.468984	-0.636928	0.387053	-0.712703	-0.302786	0.372806	0.91752	0.880131	0.916477	-0.132688	-0.256221	0.590384	0.678381	-0.251596	-0.439205	0.532327	0.881443	0.440301	0.362489	-0.290222	-0.236745	0.783482	0.424421	0.347633	0.937717	0.667195	0.546443	0.970827	0.521536	-0.485622	0.120124	0.522672
	Sig.（2-tailed）	0.970427	0.905742	0.736247	0.632649	0.192287	0.223433	0.872644	0.630405	0.951833	0.399082	0.636724	0.133896	0.508577	0.144316	0.698578	0.59616	0.531016	0.363072	0.612947	0.287297	0.697214	0.627194	0.0824803	0.119869	0.0835226	0.867312	0.743779	0.409616	0.321619	0.748404	0.560795	0.467673	0.118557	0.559699	0.637511	0.709778	0.763255	0.216518	0.575579	0.652367	0.0622831	0.332805	0.453557	0.029173	0.478464	0.514378	0.879876	0.477328
TsWRKY57	Pearson correlation coefficient	0.79588	0.336199	0.590285	-0.946325	0.928792	0.463282	0.816692	0.974548	-0.288628	0.995443	0.235739	0.901506	0.346063	0.116593	0.956599	0.960887	-0.109728	-0.432579	0.920433	-0.268583	0.51975	-0.544457	0.627249	0.881201	0.608882	0.103266	-0.195802	0.943137	0.981868	0.234487	-0.176415	0.998218	0.226024	0.987424	-0.0694821	-0.265952	0.666494	0.0718466	0.910097	0.90531	0.81713	0.96307	0.955325	0.527714	0.994886	-0.979019	0.53195	0.94086
	Sig.（2-tailed）	0.20412	0.663801	0.409715	0.0536753	0.0712078	0.536718	0.183308	0.0254524	0.711372	0.00455718	0.764261	0.0984944	0.653937	0.883407	0.0434013	0.0391129	0.890272	0.567421	0.0795668	0.731417	0.48025	0.455543	0.372751	0.118799	0.391118	0.896734	0.804198	0.0568626	0.0181319	0.765513	0.823585	0.00178236	0.773976	0.012576	0.930518	0.734048	0.333506	0.928153	0.0899027	0.0946903	0.18287	0.0369301	0.0446753	0.472286	0.00511443	0.0209813	0.46805	0.0591399
TsWRKY58	Pearson correlation coefficient	-0.329707	-0.947741	-0.846679	-0.136532	0.133303	-0.536093	0.264911	-0.151686	0.973009	0.0157273	0.617872	-0.019292	0.241205	0.425378	-0.116615	-0.317947	0.762301	-0.805997	0.249055	0.562725	-0.617122	0.051547	0.447067	0.115031	0.459683	0.897091	0.92731	-0.376948	0.0689184	0.731934	0.813188	-0.126043	0.482133	-0.0368442	0.948266	0.918506	-0.157916	0.580348	0.302641	0.262106	0.0531333	0.17536	0.21896	0.344687	0.00153975	0.271271	0.720707	0.258784
	Sig.（2-tailed）	0.670293	0.0522592	0.153321	0.863468	0.866697	0.463907	0.735089	0.848314	0.0269908	0.984273	0.382128	0.980708	0.758795	0.574622	0.883385	0.682053	0.237699	0.194003	0.750945	0.437275	0.382878	0.948453	0.552933	0.884969	0.540317	0.102909	0.0726902	0.623052	0.931082	0.268066	0.186812	0.873957	0.517867	0.963156	0.0517343	0.0814936	0.842084	0.419652	0.697359	0.737894	0.946867	0.82464	0.78104	0.655313	0.99846	0.728729	0.279293	0.741216
TsWRKY59	Pearson correlation coefficient	-0.232915	-0.772562	-0.882814	0.0456032	-0.313673	-0.919714	0.206018	-0.303211	0.825467	-0.291073	0.783807	-0.486732	0.529875	-0.126369	-0.231934	-0.47325	0.957206	-0.362953	0.0417952	0.916057	-0.341474	-0.20786	-0.11565	-0.376117	-0.104761	0.887869	0.972376	-0.63894	-0.290721	0.818768	0.981151	-0.37659	-0.084963	-0.242182	0.626942	0.980998	0.0378629	0.0530919	0.0667365	0.07628	-0.469604	-0.189836	-0.0788151	-0.244759	-0.256168	0.479553	0.602255	-0.0297332
	Sig.（2-tailed）	0.767085	0.227438	0.117186	0.954397	0.686327	0.0802856	0.793982	0.696789	0.174533	0.708927	0.216193	0.513268	0.470125	0.873631	0.768066	0.52675	0.0427936	0.637047	0.958205	0.0839431	0.658526	0.79214	0.88435	0.623883	0.895239	0.112131	0.0276235	0.36106	0.709279	0.181232	0.0188487	0.62341	0.915037	0.757818	0.373058	0.0190024	0.962137	0.946908	0.933264	0.92372	0.530396	0.810164	0.921185	0.755241	0.743832	0.520447	0.397745	0.970267
TsWRKY60	Pearson correlation coefficient	-0.142754	-0.709947	-0.832471	-0.01052	-0.30347	-0.939978	0.270527	-0.238639	0.771784	-0.250991	0.831661	-0.482072	0.609362	-0.209066	-0.163042	-0.410142	0.9778	-0.326511	0.0910491	0.949073	-0.246023	-0.301423	-0.153318	-0.377631	-0.144438	0.893532	0.959568	-0.595166	-0.260862	0.852981	0.990979	-0.326478	-0.160318	-0.185724	0.564376	0.964682	0.132263	-0.0300121	0.110111	0.127698	-0.482134	-0.162905	-0.0414254	-0.295785	-0.207886	0.423764	0.629476	0.00777547
	Sig.（2-tailed）	0.857246	0.290053	0.167529	0.98948	0.69653	0.0600224	0.729473	0.761361	0.228216	0.749009	0.168339	0.517928	0.390638	0.790934	0.836958	0.589858	0.0222002	0.673489	0.908951	0.0509272	0.753977	0.698577	0.846682	0.622369	0.855562	0.106468	0.0404319	0.404834	0.739138	0.147019	0.00902056	0.673522	0.839682	0.814276	0.435624	0.035318	0.867737	0.969988	0.889889	0.872302	0.517866	0.837095	0.958575	0.704215	0.792114	0.576236	0.370524	0.992225
TsWRKY61	Pearson correlation coefficient	0.219426	-0.546382	-0.596318	-0.393622	0.0204868	-0.821096	0.623035	0.157283	0.634968	0.127196	0.979269	-0.176997	0.822045	-0.256727	0.232689	-0.0241384	0.981993	-0.446073	0.460055	0.910377	0.0240173	-0.589999	0.0216932	-0.0835047	0.0224097	0.954297	0.900031	-0.238789	0.102127	0.986878	0.961618	0.0611263	-0.161786	0.207616	0.489666	0.877532	0.460082	-0.0896166	0.470044	0.494466	-0.223475	0.192785	0.324775	-0.171655	0.179308	0.0391774	0.85404	0.370179
	Sig.（2-tailed）	0.780574	0.453618	0.403682	0.606378	0.979513	0.178904	0.376965	0.842717	0.365032	0.872804	0.0207306	0.823003	0.177955	0.743273	0.767311	0.975862	0.0180068	0.553927	0.539945	0.0896229	0.975983	0.410001	0.978307	0.916495	0.97759	0.0457034	0.0999691	0.761211	0.897873	0.0131222	0.0383824	0.938874	0.838214	0.792384	0.510334	0.122468	0.539918	0.910383	0.529956	0.505534	0.776525	0.807215	0.675225	0.828345	0.820692	0.960823	0.14596	0.629821
TsWRKY62	Pearson correlation coefficient	0.858551	0.361773	0.583213	-0.96817	0.881991	0.372951	0.866919	0.993538	-0.302948	0.983577	0.320234	0.841089	0.452697	0.00238682	0.985137	0.97081	-0.0343269	-0.383305	0.939065	-0.171994	0.597283	-0.644006	0.544783	0.819244	0.525315	0.146608	-0.157015	0.922202	0.957978	0.303728	-0.110046	0.994694	0.117573	0.998555	-0.114657	-0.22773	0.753276	-0.0323553	0.923087	0.928963	0.740241	0.941145	0.951927	0.427464	0.994853	-0.978684	0.568063	0.940592
	Sig.（2-tailed）	0.141449	0.638227	0.416787	0.0318298	0.118009	0.627049	0.133081	0.00646201	0.697052	0.0164229	0.679766	0.158911	0.547303	0.997613	0.0148632	0.0291903	0.965673	0.616695	0.0609352	0.828006	0.402717	0.355994	0.455217	0.180756	0.474685	0.853392	0.842985	0.0777984	0.0420221	0.696272	0.889954	0.00530596	0.882427	0.0014449	0.885343	0.77227	0.246724	0.967645	0.0769126	0.0710368	0.259759	0.0588549	0.0480731	0.572536	0.00514694	0.0213158	0.431937	0.0594079
TsWRKY63	Pearson correlation coefficient	0.922173	0.436319	0.613724	-0.960098	0.806774	0.305528	0.882076	0.999321	-0.368986	0.948385	0.361158	0.762222	0.535592	-0.138493	0.998641	0.977941	-0.0032289	-0.276479	0.921649	-0.104404	0.699085	-0.733001	0.422356	0.731248	0.401461	0.133154	-0.170007	0.90283	0.908033	0.322778	-0.0894071	0.976186	-0.0235151	0.989394	-0.214615	-0.239162	0.833301	-0.171659	0.897121	0.916061	0.642679	0.887172	0.913792	0.295893	0.972202	-0.97248	0.548364	0.903481
	Sig.（2-tailed）	0.0778271	0.563681	0.386276	0.039902	0.193226	0.694472	0.117924	0.000679063	0.631014	0.0516151	0.638842	0.237778	0.464408	0.861507	0.00135942	0.0220592	0.996771	0.723521	0.078351	0.895596	0.300915	0.266999	0.577644	0.268752	0.598539	0.866846	0.829993	0.0971704	0.0919665	0.677222	0.910593	0.0238143	0.976485	0.0106063	0.785385	0.760838	0.166699	0.828341	0.102879	0.0839388	0.357321	0.112828	0.0862083	0.704107	0.0277982	0.0275198	0.451636	0.0965193
TsWRKY64	Pearson correlation coefficient	0.883729	0.394938	0.601091	-0.965677	0.856884	0.355181	0.871041	0.998059	-0.333384	0.972986	0.329398	0.815937	0.479168	-0.0483065	0.991952	0.977097	-0.0301096	-0.341474	0.932488	-0.154109	0.637237	-0.675152	0.500843	0.789913	0.480768	0.135037	-0.169089	0.92001	0.941973	0.304611	-0.109852	0.990861	0.0665074	0.997141	-0.156013	-0.239305	0.782423	-0.0838208	0.913187	0.923781	0.708095	0.922905	0.938661	0.381125	0.988598	-0.980131	0.556399	0.927332
	Sig.（2-tailed）	0.116271	0.605062	0.398909	0.0343228	0.143116	0.644819	0.128959	0.00194129	0.666616	0.0270144	0.670602	0.184063	0.520832	0.951694	0.00804789	0.0229032	0.96989	0.658526	0.0675123	0.845891	0.362763	0.324848	0.499157	0.210087	0.519232	0.864963	0.830911	0.0799901	0.0580271	0.695389	0.890148	0.00913912	0.933493	0.00285919	0.843987	0.760695	0.217577	0.916179	0.0868133	0.0762192	0.291905	0.0770952	0.0613391	0.618875	0.0114017	0.0198687	0.443601	0.0726681
TsWRKY65	Pearson correlation coefficient	-0.823369	-0.42278	-0.271858	0.532531	-0.013467	0.432302	-0.678859	-0.551776	0.322085	-0.313055	-0.663615	0.0837722	-0.911575	0.848039	-0.612214	-0.495371	-0.44123	-0.273941	-0.486691	-0.555175	-0.851474	0.968636	0.40653	0.117067	0.423456	-0.274637	-0.116456	-0.263856	-0.212448	-0.537751	-0.341673	-0.390758	0.7665	-0.486737	0.461075	-0.0847192	-0.933542	0.807162	-0.43499	-0.516724	0.248196	-0.208747	-0.339465	0.569214	-0.402571	0.421453	-0.412144	-0.352939
	Sig.（2-tailed）	0.176631	0.57722	0.728142	0.467469	0.986533	0.567698	0.321141	0.448224	0.677915	0.686945	0.336385	0.916228	0.0884247	0.151961	0.387786	0.504629	0.55877	0.726059	0.513309	0.444825	0.148526	0.0313638	0.59347	0.882933	0.576544	0.725363	0.883544	0.736144	0.787552	0.462249	0.658327	0.609242	0.2335	0.513263	0.538925	0.915281	0.0664575	0.192838	0.56501	0.483276	0.751804	0.791253	0.660535	0.430786	0.597429	0.578547	0.587856	0.647061
TsWRKY66	Pearson correlation coefficient	0.743769	0.312486	0.587504	-0.922874	0.953694	0.521004	0.774846	0.952017	-0.273172	0.994874	0.176069	0.935773	0.26877	0.196968	0.927626	0.944367	-0.159491	-0.465616	0.899796	-0.332373	0.458856	-0.469511	0.68081	0.91712	0.663417	0.0744895	-0.218605	0.948276	0.990019	0.185869	-0.21909	0.991358	0.301538	0.970627	-0.0344015	-0.287754	0.599109	0.146046	0.893669	0.88132	0.863932	0.970316	0.949757	0.594361	0.985972	-0.969673	0.503889	0.933339
	Sig.（2-tailed）	0.256231	0.687514	0.412496	0.0771263	0.0463062	0.478996	0.225154	0.0479833	0.726828	0.00512561	0.823931	0.0642271	0.73123	0.803032	0.0723742	0.0556329	0.840509	0.534384	0.100204	0.667627	0.541144	0.530489	0.31919	0.0828798	0.336583	0.925511	0.781395	0.0517242	0.00998131	0.814131	0.78091	0.00864245	0.698462	0.0293726	0.965599	0.712246	0.400891	0.853954	0.106331	0.11868	0.136068	0.0296838	0.0502434	0.405639	0.0140282	0.030327	0.496111	0.0666609
TsWRKY67	Pearson correlation coefficient	-0.436179	-0.873162	-0.964845	0.197386	-0.359811	-0.853767	0.0306708	-0.460054	0.9035	-0.400765	0.638478	-0.511883	0.329508	0.0392392	-0.400163	-0.617981	0.872841	-0.397684	-0.099578	0.816194	-0.537382	0.0131445	-0.0630505	-0.393662	-0.0478923	0.827139	0.957535	-0.736059	-0.379488	0.698859	0.919979	-0.502033	0.0590425	-0.386548	0.722827	0.975844	-0.181697	0.212456	-0.06374	-0.070459	-0.457647	-0.277031	-0.19207	-0.154608	-0.383905	0.610227	0.493834	-0.145053
	Sig.（2-tailed）	0.563821	0.126838	0.0351549	0.802614	0.640189	0.146233	0.969329	0.539946	0.0965003	0.599235	0.361522	0.488117	0.670492	0.960761	0.599837	0.382019	0.127159	0.602316	0.900422	0.183806	0.462618	0.986856	0.936949	0.606338	0.952108	0.172861	0.0424651	0.263941	0.620512	0.301141	0.0800212	0.497967	0.940957	0.613452	0.277173	0.024156	0.818303	0.787544	0.93626	0.929541	0.542353	0.722969	0.80793	0.845392	0.616095	0.389773	0.506166	0.854947
TsWRKY68	Pearson correlation coefficient	0.827425	0.886519	0.96443	-0.583197	0.509363	0.592614	0.434653	0.791774	-0.859998	0.666126	-0.169581	0.57936	0.177807	-0.308705	0.764928	0.884506	-0.512764	0.283222	0.487466	-0.470014	0.841712	-0.503014	0.0591475	0.474542	0.0370433	-0.485131	-0.716061	0.882783	0.610176	-0.260518	-0.601087	0.770118	-0.265515	0.716957	-0.720864	-0.759188	0.646198	-0.433401	0.439429	0.473009	0.457567	0.528209	0.511091	0.0419528	0.68619	-0.856436	-0.078392	0.477519
	Sig.（2-tailed）	0.172575	0.113481	0.0355703	0.416803	0.490637	0.407386	0.565347	0.208226	0.140002	0.333874	0.830419	0.42064	0.822193	0.691295	0.235072	0.115494	0.487236	0.716778	0.512534	0.529986	0.158288	0.496986	0.940853	0.525458	0.962957	0.514869	0.283939	0.117217	0.389824	0.739482	0.398913	0.229882	0.734485	0.283043	0.279136	0.240812	0.353802	0.566599	0.560571	0.526991	0.542433	0.471791	0.488909	0.958047	0.31381	0.143564	0.921608	0.522481
TsWRKY69	Pearson correlation coefficient	-0.317621	-0.803187	-0.918549	0.126279	-0.36285	-0.911247	0.121735	-0.38303	0.847465	-0.359864	0.725519	-0.526999	0.45588	-0.0873248	-0.314824	-0.547088	0.927718	-0.347748	-0.0362073	0.890224	-0.410517	-0.123972	-0.128604	-0.414989	-0.115942	0.855865	0.964403	-0.697547	-0.353531	0.766607	0.960285	-0.448419	-0.0569084	-0.320178	0.646376	0.978533	-0.0488475	0.0901483	-0.00833411	-0.0028842	-0.49679	-0.252741	-0.149547	-0.241902	-0.330036	0.550504	0.542636	-0.101001
	Sig.（2-tailed）	0.682379	0.196813	0.0814508	0.873721	0.63715	0.0887535	0.878265	0.61697	0.152535	0.640136	0.274481	0.473001	0.54412	0.912675	0.685176	0.452912	0.0722825	0.652252	0.963793	0.109776	0.589483	0.876028	0.871396	0.585011	0.884058	0.144135	0.0355967	0.302453	0.646469	0.233393	0.0397149	0.551581	0.943092	0.679822	0.353624	0.0214667	0.951153	0.909852	0.991666	0.997116	0.50321	0.747259	0.850453	0.758098	0.669964	0.449496	0.457364	0.898999
TsWRKY70	Pearson correlation coefficient	-0.271847	-0.899227	-0.71145	-0.264507	0.354918	-0.314327	0.327074	-0.00671606	0.916125	0.202967	0.522084	0.221091	0.143852	0.594051	0.0108522	-0.157878	0.615887	-0.926876	0.373929	0.364849	-0.619492	0.0965961	0.658201	0.350305	0.668853	0.828556	0.812957	-0.174857	0.269239	0.654169	0.666588	0.0539379	0.659907	0.118153	0.973123	0.793146	-0.161044	0.72289	0.432163	0.37695	0.300151	0.366684	0.381664	0.566625	0.172439	0.0949767	0.740954	0.413477
	Sig.（2-tailed）	0.728153	0.100773	0.28855	0.735493	0.645082	0.685673	0.672926	0.993284	0.0838752	0.797033	0.477916	0.778909	0.856148	0.405949	0.989148	0.842122	0.384113	0.0731243	0.626071	0.635151	0.380508	0.903404	0.341799	0.649695	0.331147	0.171444	0.187043	0.825143	0.730761	0.345831	0.333412	0.946062	0.340093	0.881847	0.0268772	0.206854	0.838956	0.27711	0.567837	0.62305	0.699849	0.633316	0.618336	0.433375	0.827561	0.905023	0.259046	0.586523
TsWRKY71	Pearson correlation coefficient	0.683807	-0.116438	0.0831351	-0.955005	0.779318	-0.0665555	0.970017	0.829609	0.197084	0.860294	0.711716	0.647642	0.672515	0.0513825	0.853292	0.713666	0.457387	-0.670508	0.980815	0.266387	0.330725	-0.685497	0.586885	0.693128	0.574401	0.638816	0.379022	0.597266	0.847046	0.73226	0.402958	0.811311	0.189708	0.880111	0.307168	0.311323	0.710823	0.112232	0.985373	0.985558	0.571131	0.888058	0.945756	0.406763	0.880061	-0.729277	0.913056	0.960063
	Sig.（2-tailed）	0.316193	0.883562	0.916865	0.0449949	0.220682	0.933444	0.0299832	0.170391	0.802916	0.139706	0.288284	0.352358	0.327485	0.948618	0.146708	0.286334	0.542613	0.329492	0.0191848	0.733613	0.669275	0.314503	0.413115	0.306872	0.425599	0.361184	0.620978	0.402734	0.152954	0.26774	0.597042	0.188689	0.810292	0.119889	0.692832	0.688677	0.289177	0.887768	0.0146271	0.0144419	0.428869	0.111942	0.0542439	0.593237	0.119939	0.270723	0.0869443	0.0399373
TsWRKY72	Pearson correlation coefficient	0.254088	-0.493542	-0.565283	-0.386576	-0.0162328	-0.839937	0.623651	0.162447	0.585335	0.110654	0.984209	-0.212095	0.853469	-0.328209	0.240544	-0.0148583	0.979742	-0.381447	0.446508	0.928609	0.0818387	-0.630186	-0.0423857	-0.125472	-0.0425568	0.929325	0.874811	-0.239996	0.077933	0.979716	0.953699	0.0549693	-0.234626	0.203724	0.42539	0.853233	0.498465	-0.163645	0.451583	0.482653	-0.268334	0.164569	0.302662	-0.237563	0.168623	0.0368032	0.829761	0.347687
	Sig.（2-tailed）	0.745912	0.506458	0.434717	0.613424	0.983767	0.160063	0.376349	0.837553	0.414665	0.889346	0.0157913	0.787905	0.146531	0.671791	0.759456	0.985142	0.0202578	0.618553	0.553492	0.0713909	0.918161	0.369814	0.957614	0.874528	0.957443	0.0706746	0.125189	0.760004	0.922067	0.0202836	0.0463014	0.945031	0.765374	0.796276	0.57461	0.146767	0.501535	0.836355	0.548417	0.517347	0.731666	0.835431	0.697338	0.762437	0.831377	0.963197	0.170239	0.652313
TsWRKY73	Pearson correlation coefficient	0.782666	0.0657599	0.0405964	-0.758707	0.302297	-0.476276	0.905169	0.664968	0.0440696	0.531355	0.888239	0.148662	0.977845	-0.532986	0.727186	0.544672	0.666258	-0.201119	0.758247	0.643333	0.619546	-0.958362	-0.0109661	0.169412	-0.0251822	0.630804	0.429753	0.315086	0.462267	0.825199	0.583635	0.541662	-0.411205	0.658646	-0.0309634	0.380767	0.91552	-0.445633	0.732603	0.785801	0.0140147	0.497713	0.627022	-0.219298	0.603138	-0.504159	0.787218	0.651294
	Sig.（2-tailed）	0.217334	0.93424	0.959404	0.241293	0.697703	0.523724	0.0948308	0.335032	0.95593	0.468645	0.111761	0.851338	0.0221554	0.467014	0.272814	0.455328	0.333742	0.798881	0.241753	0.356667	0.380454	0.0416381	0.989034	0.830588	0.974818	0.369196	0.570247	0.684914	0.537733	0.174801	0.416365	0.458338	0.588795	0.341354	0.969037	0.619233	0.0844798	0.554367	0.267397	0.214199	0.985985	0.502287	0.372978	0.780702	0.396862	0.495841	0.212782	0.348706
TsWRKY74	Pearson correlation coefficient	0.247591	0.760855	0.475032	0.333459	-0.581424	-0.0483948	-0.290679	-0.118013	-0.754731	-0.37648	-0.264375	-0.498985	0.0901878	-0.810746	-0.105233	-0.0118245	-0.305323	0.980308	-0.428955	-0.0124393	0.626153	-0.238949	-0.873803	-0.607816	-0.88231	-0.603291	-0.549001	-0.0731703	-0.460405	-0.41397	-0.35916	-0.230563	-0.870678	-0.245179	-0.920011	-0.52142	0.238933	-0.885489	-0.490417	-0.416008	-0.592492	-0.533884	-0.49782	-0.824714	-0.320558	0.0940089	-0.623893	-0.51399
	Sig.（2-tailed）	0.752409	0.239145	0.524968	0.666541	0.418576	0.951605	0.709321	0.881987	0.245269	0.62352	0.735625	0.501015	0.909812	0.189254	0.894767	0.988176	0.694677	0.0196919	0.571045	0.987561	0.373847	0.761051	0.126197	0.392184	0.11769	0.396709	0.450999	0.92683	0.539595	0.58603	0.64084	0.769437	0.129322	0.754821	0.0799888	0.47858	0.761067	0.114511	0.509583	0.583992	0.407508	0.466116	0.50218	0.175286	0.679442	0.905991	0.376107	0.48601
TsWRKY75	Pearson correlation coefficient	-0.661843	0.18209	0.0397508	0.900678	-0.642578	0.2578	-0.971518	-0.749394	-0.27367	-0.751832	-0.834682	-0.48644	-0.786241	0.0701928	-0.788852	-0.612309	-0.612101	0.624115	-0.932727	-0.448509	-0.333631	0.751611	-0.456814	-0.541166	-0.445602	-0.743244	-0.508504	-0.455869	-0.728827	-0.844508	-0.556483	-0.703083	-0.0685965	-0.796916	-0.323445	-0.446211	-0.742415	-0.017747	-0.935043	-0.945941	-0.402812	-0.781312	-0.865365	-0.25747	-0.785139	0.616848	-0.955663	-0.887599
	Sig.（2-tailed）	0.338157	0.81791	0.960249	0.099322	0.357422	0.7422	0.0284818	0.250606	0.72633	0.248168	0.165318	0.51356	0.213759	0.929807	0.211148	0.387691	0.387899	0.375885	0.0672731	0.551491	0.666369	0.248389	0.543186	0.458834	0.554398	0.256756	0.491496	0.544131	0.271173	0.155492	0.443517	0.296917	0.931403	0.203084	0.676555	0.553789	0.257585	0.982253	0.0649571	0.0540586	0.597188	0.218688	0.134635	0.74253	0.214861	0.383152	0.0443374	0.112401
TsWRKY76	Pearson correlation coefficient	-0.193319	-0.7668	-0.866023	-0.00420387	-0.27049	-0.911878	0.2536	-0.256148	0.823304	-0.24331	0.810672	-0.448071	0.558893	-0.12448	-0.184478	-0.429848	0.968412	-0.390794	0.0915873	0.918596	-0.317974	-0.242018	-0.0859199	-0.336764	-0.0758482	0.908603	0.978554	-0.599773	-0.243906	0.845837	0.989037	-0.329905	-0.076493	-0.193599	0.632558	0.983588	0.0754748	0.0557209	0.116276	0.125929	-0.435456	-0.14234	-0.0295644	-0.222745	-0.207636	0.435495	0.640915	0.0196096
	Sig.（2-tailed）	0.806681	0.2332	0.133977	0.995796	0.72951	0.0881218	0.7464	0.743852	0.176696	0.75669	0.189328	0.551929	0.441107	0.87552	0.815522	0.570152	0.0315877	0.609206	0.908413	0.0814044	0.682026	0.757982	0.91408	0.663236	0.924152	0.091397	0.0214462	0.400227	0.756094	0.154163	0.0109627	0.670095	0.923507	0.806401	0.367442	0.0164115	0.924525	0.944279	0.883724	0.874071	0.564544	0.85766	0.970436	0.777255	0.792364	0.564505	0.359085	0.98039
TsWRKY77	Pearson correlation coefficient	-0.201655	-0.860363	-0.863233	-0.129738	-0.0492419	-0.773281	0.333444	-0.154849	0.910656	-0.0756076	0.794242	-0.228566	0.484575	0.10522	-0.0956289	-0.336338	0.929711	-0.617388	0.230583	0.803126	-0.421444	-0.174484	0.176961	-0.102906	0.187293	0.963076	0.998266	-0.471213	-0.0549356	0.864037	0.959098	-0.189798	0.167709	-0.0661007	0.794249	0.992627	0.0325291	0.281852	0.26789	0.256917	-0.196702	0.0530186	0.142923	0.0392542	-0.0586341	0.319252	0.749963	0.189933
	Sig.（2-tailed）	0.798345	0.139637	0.136767	0.870262	0.950758	0.226719	0.666556	0.845151	0.0893437	0.924392	0.205758	0.771434	0.515425	0.89478	0.904371	0.663662	0.0702893	0.382612	0.769417	0.196874	0.578556	0.825516	0.823039	0.897094	0.812707	0.0369237	0.00173436	0.528787	0.945064	0.135963	0.0409017	0.810202	0.832291	0.933899	0.205751	0.00737308	0.967471	0.718148	0.73211	0.743083	0.803298	0.946981	0.857077	0.960746	0.941366	0.680748	0.250037	0.810067
TsWRKY78	Pearson correlation coefficient	-0.236461	-0.873172	-0.88145	-0.0933461	-0.076974	-0.777944	0.298042	-0.191269	0.920407	-0.109529	0.774636	-0.253401	0.459303	0.113509	-0.132608	-0.370845	0.923091	-0.606041	0.195235	0.800098	-0.447567	-0.143658	0.163393	-0.127138	0.174477	0.952362	0.998615	-0.501351	-0.0870865	0.846008	0.955786	-0.22448	0.171321	-0.102312	0.799899	0.995548	-0.000892468	0.290214	0.233451	0.221489	-0.21678	0.0210684	0.108983	0.0315204	-0.0938884	0.353305	0.725294	0.156052
	Sig.（2-tailed）	0.763539	0.126828	0.11855	0.906654	0.923026	0.222056	0.701958	0.808731	0.0795926	0.890471	0.225364	0.746599	0.540697	0.886491	0.867392	0.629155	0.0769086	0.393959	0.804765	0.199902	0.552433	0.856342	0.836607	0.872862	0.825523	0.047638	0.00138484	0.498649	0.912913	0.153992	0.0442136	0.77552	0.828679	0.897688	0.200101	0.00445222	0.999108	0.709786	0.766549	0.778511	0.78322	0.978932	0.891017	0.96848	0.906112	0.646695	0.274706	0.843948
a. N=4
[truncated: 40 more columns]
